# Supplementary material for: Velocity neurons improve performance more than goal or position neurons do in a simulated closed-loop BCI arm-reaching task
Source: Front Comput Neurosci. 2015 Jul 14;9:84. doi: 10.3389/fncom.2015.00084 (PMC4500927; doi:10.3389/fncom.2015.00084)
Supplement: Supplementary file 2 [file SampleCode.ZIP]

Archive with 17 entries (16 files):
- BCISim/
- BCISim/BCISimHelper.m
- BCISim/BCISimHelper_collectFromSimOut.m
- BCISim/BCISimInputStructGoal10.mat
- BCISim/BCISimInputStructGoal20.mat
- BCISim/BCISimInputStructGoal30.mat
- BCISim/BCISimInputStructGoal40.mat
- BCISim/BCISimInputStructGoalLinear.mat
- BCISim/BCISimSample.m
- BCISim/BCISimulator.mdl
- BCISim/BCISim_ConvertInputStructs.m
- BCISim/convertPVPV.m
- BCISim/findOptimalTargetSize.m
- BCISim/goalPositionArray.mat
- BCISim/minJerkConstrained.m
- BCISim/subtightplot.m
- BCISim/Thumbs.db
