# Supplementary material for: Velocity neurons improve performance more than goal or position neurons do in a simulated closed-loop BCI arm-reaching task
Source: Front Comput Neurosci. 2015 Jul 14;9:84. doi: 10.3389/fncom.2015.00084 (PMC4500927; doi:10.3389/fncom.2015.00084)
Supplement: Supplementary file 2 [file SampleCode.ZIP › BCISim/BCISimHelper.m]

function simOut = BCISimHelper(goalPosition,BCISimInputStruct)
%Main function that runs the simulation.

open_system('BCISimulator');

testWS = get_param('BCISimulator','modelworkspace');

BCISimInputStruct.x_0(10:12) = goalPosition;
if(sum(goalPosition.' > BCISimInputStruct.bounds.positionUB) || ...
        sum(goalPosition.' < BCISimInputStruct.bounds.positionLB))
    disp(['warning: desired goalPosition is out of workspace bounds.']);
    disp(['upper bound: ' num2str(BCISimInputStruct.bounds.positionUB.')]);
    disp(['lower bound: ' num2str(BCISimInputStruct.bounds.positionLB.')]);
end

testWS.assignin('x_0',BCISimInputStruct.x_0);
testWS.assignin('trainAvSub1EP',   BCISimInputStruct.trainAvSub1EP);
testWS.assignin('trainAvSub1Start',BCISimInputStruct.trainAvSub1Start);
testWS.assignin('maxSubs',BCISimInputStruct.maxSubs);
testWS.assignin('T',BCISimInputStruct.T);
testWS.assignin('maxTime',BCISimInputStruct.maxTime);

testWS.assignin('durXmin',BCISimInputStruct.mapminmax.durXmin);
testWS.assignin('durXmax',BCISimInputStruct.mapminmax.durXmax);
testWS.assignin('durYmin',BCISimInputStruct.mapminmax.durYmin);
testWS.assignin('durYmax',BCISimInputStruct.mapminmax.durYmax);
testWS.assignin('corXmin',BCISimInputStruct.mapminmax.corXmin);
testWS.assignin('corXmax',BCISimInputStruct.mapminmax.corXmax);
testWS.assignin('corYmin',BCISimInputStruct.mapminmax.corYmin);
testWS.assignin('corYmax',BCISimInputStruct.mapminmax.corYmax);

testWS.assignin('positionUB',    BCISimInputStruct.bounds.positionUB)
testWS.assignin('positionLB',    BCISimInputStruct.bounds.positionLB)
testWS.assignin('positionMax',   BCISimInputStruct.bounds.positionMax)
testWS.assignin('velocityUB',    BCISimInputStruct.bounds.velocityUB)
testWS.assignin('velocityLB',    BCISimInputStruct.bounds.velocityLB)
testWS.assignin('velocityMax',   BCISimInputStruct.bounds.velocityMax)
testWS.assignin('accelerationUB',BCISimInputStruct.bounds.accelerationUB)
testWS.assignin('accelerationLB',BCISimInputStruct.bounds.accelerationLB)

testWS.assignin('myRandSeed',               BCISimInputStruct.myRandSeed);
testWS.assignin('goalTuningScale',          BCISimInputStruct.goalTuningScale);
testWS.assignin('goalTuningOffsetPostScale',BCISimInputStruct.goalTuningOffsetPostScale);
testWS.assignin('goalTuningAmplitudeScale', BCISimInputStruct.goalTuningAmplitudeScale);
testWS.assignin('goalTuningType',           BCISimInputStruct.goalTuningType);
testWS.assignin('pvTuningType',             BCISimInputStruct.pvTuningType);
testWS.assignin('pvAmpScale',               BCISimInputStruct.pvAmpScale);
testWS.assignin('positionNeuronParams',BCISimInputStruct.neuronParams.position);
testWS.assignin('velocityNeuronParams',BCISimInputStruct.neuronParams.velocity);
testWS.assignin('pvNeuronParams',      BCISimInputStruct.neuronParams.pv);
testWS.assignin('goalNeuronParams',    BCISimInputStruct.neuronParams.goal);
testWS.assignin('maxNumNeurons',BCISimInputStruct.neuronParams.maxNumNeurons)
testWS.assignin('allQ',  BCISimInputStruct.QSigmoidIdeal)
testWS.assignin('Apvag', BCISimInputStruct.Apvag)
testWS.assignin('Wpvag', BCISimInputStruct.Wpvag)
testWS.assignin('controlType',BCISimInputStruct.controlType);
testWS.assignin('P_0',BCISimInputStruct.P_0)


enableNeurons = 0;
if(BCISimInputStruct.positionNumNeurons)
    testWS.assignin('positionNumNeurons',BCISimInputStruct.positionNumNeurons);
    if(BCISimInputStruct.positionNumNeurons < 2)
        testWS.assignin('positionNumNeuronsPlus',2);
    else
        testWS.assignin('positionNumNeuronsPlus',BCISimInputStruct.positionNumNeurons);
    end
    testWS.assignin('positionEnableNeurons',1);
    enableNeurons = 1;
else
    testWS.assignin('positionNumNeurons',0);
    testWS.assignin('positionNumNeuronsPlus',2);
    testWS.assignin('positionEnableNeurons',0);
end

if(BCISimInputStruct.velocityNumNeurons)
    testWS.assignin('velocityNumNeurons',BCISimInputStruct.velocityNumNeurons);
    if(BCISimInputStruct.velocityNumNeurons < 2)
        testWS.assignin('velocityNumNeuronsPlus',2);
    else
        testWS.assignin('velocityNumNeuronsPlus',BCISimInputStruct.velocityNumNeurons);
    end
    testWS.assignin('velocityEnableNeurons',1);
    enableNeurons = 1;
else
    testWS.assignin('velocityNumNeurons',0);
    testWS.assignin('velocityNumNeuronsPlus',2);
    testWS.assignin('velocityEnableNeurons',0);
end

if(BCISimInputStruct.pvNumNeurons)
    testWS.assignin('pvNumNeurons',BCISimInputStruct.pvNumNeurons);
    if(BCISimInputStruct.pvNumNeurons < 2)
        testWS.assignin('pvNumNeuronsPlus',2);
    else
        testWS.assignin('pvNumNeuronsPlus',BCISimInputStruct.pvNumNeurons);
    end
    testWS.assignin('pvEnableNeurons',1);
    enableNeurons = 1;
else
    testWS.assignin('pvNumNeurons',0);
    testWS.assignin('pvNumNeuronsPlus',2);
    testWS.assignin('pvEnableNeurons',0);
end

if(BCISimInputStruct.goalNumNeurons)
    testWS.assignin('goalNumNeurons',BCISimInputStruct.goalNumNeurons);
    if(BCISimInputStruct.goalNumNeurons < 2)
        testWS.assignin('goalNumNeuronsPlus',2);
    else
        testWS.assignin('goalNumNeuronsPlus',BCISimInputStruct.goalNumNeurons);
    end
    testWS.assignin('goalEnableNeurons',1);
    enableNeurons = 1;
else
    testWS.assignin('goalNumNeurons',0);
    testWS.assignin('goalNumNeuronsPlus',2);
    testWS.assignin('goalEnableNeurons',0);
end

testWS.assignin('enableNeurons',enableNeurons);

neuronVectorLogicalPos = zeros(1,BCISimInputStruct.neuronParams.maxNumNeurons);
neuronVectorLogicalPos(1:BCISimInputStruct.positionNumNeurons) = 1;
neuronVectorLogicalPosPlus = zeros(1,BCISimInputStruct.neuronParams.maxNumNeurons);
neuronVectorLogicalPosPlus(1:2) = 1;

neuronVectorLogicalVel = zeros(1,BCISimInputStruct.neuronParams.maxNumNeurons);
neuronVectorLogicalVel(1:BCISimInputStruct.velocityNumNeurons) = 1;
neuronVectorLogicalVelPlus = zeros(1,BCISimInputStruct.neuronParams.maxNumNeurons);
neuronVectorLogicalVelPlus(1:2) = 1;

neuronVectorLogicalPV = zeros(1,BCISimInputStruct.neuronParams.maxNumNeurons);
neuronVectorLogicalPV(1:BCISimInputStruct.pvNumNeurons) = 1;
neuronVectorLogicalPVPlus = zeros(1,BCISimInputStruct.neuronParams.maxNumNeurons);
neuronVectorLogicalPVPlus(1:2) = 1;

neuronVectorLogicalGoal = zeros(1,BCISimInputStruct.neuronParams.maxNumNeurons);
neuronVectorLogicalGoal(1:BCISimInputStruct.goalNumNeurons) = 1;
neuronVectorLogicalGoalPlus = zeros(1,BCISimInputStruct.neuronParams.maxNumNeurons);
neuronVectorLogicalGoalPlus(1:2) = 1;

neuronVectorLogical = [neuronVectorLogicalVel ...
                       neuronVectorLogicalPos ...
                       neuronVectorLogicalPV ...
                       neuronVectorLogicalGoal];
                   
neuronVectorLogicalPlus = [neuronVectorLogicalVelPlus ...
                           neuronVectorLogicalPosPlus ...
                           neuronVectorLogicalPVPlus ...
                           neuronVectorLogicalGoalPlus];

if(enableNeurons)
    neuronVectorLogicalPlus = neuronVectorLogical;
end
                       
testWS.assignin('neuronVectorLogical',neuronVectorLogical);
testWS.assignin('neuronVectorLogicalPlus',neuronVectorLogicalPlus);


openLoopData.time = [];
openLoopData.signals.values = zeros(13,50).';
openLoopData.signals.dimensions = 13;
assignin('base','openLoopData',openLoopData);
openLoopDataReset.time = [];
openLoopDataReset.signals.values = zeros(50,1);
openLoopDataReset.signals.values(1) = 1;
openLoopDataReset.signals.dimensions = 1;
assignin('base','openLoopDataReset',openLoopDataReset);

myStartTime = 0;
testWS.assignin('myStartTime',myStartTime);

if(BCISimInputStruct.controlType == 1)
    %this case forces the command to be constant and equal to the target position.
    openLoopData.time = [];
    X_0_2 = BCISimInputStruct.x_0;
    X_0_2(1:3) = X_0_2(10:12);
    testWS.assignin('trainAvSub1EP',X_0_2(10:12).');
    
    tempNumPoints = BCISimInputStruct.maxTime ./ BCISimInputStruct.T;

    openLoopData.signals.values = [zeros(1,13) ; repmat(X_0_2,tempNumPoints,1)];
    openLoopData.signals.dimensions = 13;
    assignin('base','openLoopData',openLoopData);
    
    openLoopDataReset.time = [];
    openLoopDataReset.signals.values = zeros(length(openLoopData.signals.values),1);
    openLoopDataReset.signals.values(1) = 1;
    openLoopDataReset.signals.dimensions = 1;
    assignin('base','openLoopDataReset',openLoopDataReset);
    
    testWS.assignin('openLoopNumDataPoints',length(openLoopData.signals.values));
    
    myStartTime = 0;
    testWS.assignin('myStartTime',myStartTime);
    
    simOut = sim('BCISimulator','SimulationMode','normal','Timeout',1500,'Debug','off');
else

    myStartTime = 0;
    testWS.assignin('myStartTime',myStartTime);
    testWS.assignin('controlType',2);
    simOut = sim('BCISimulator','SimulationMode','normal','Timeout',1500,'Debug','off');
end


end
