# Supplementary material for: Velocity neurons improve performance more than goal or position neurons do in a simulated closed-loop BCI arm-reaching task
Source: Front Comput Neurosci. 2015 Jul 14;9:84. doi: 10.3389/fncom.2015.00084 (PMC4500927; doi:10.3389/fncom.2015.00084)
Supplement: Supplementary file 2 [file SampleCode.ZIP › BCISim/BCISimHelper_collectFromSimOut.m]

function [pos,vel,acc,goal,time,offDiag,subs,PACSM] = BCISimHelper_collectFromSimOut(simOut)

figHandle = figure(3);
[~,~,commandLines] = simplot(simOut.find('MainScope3'),[1]);
time.commandLines = get(commandLines(1),'XData');
commandLines = cell2mat(get(commandLines,'YData')).';

[~,~,decodedLines]   = simplot(simOut.find('MainScope3'),[2]);
decodedLines = cell2mat(get(decodedLines,'YData')).';

close(figHandle);

pos.commandLines = commandLines(:,13:-1:11);
pos.decodedLines   = decodedLines(:,13:-1:11);

vel.commandLines = commandLines(:,10:-1:8);
vel.decodedLines   = decodedLines(:,10:-1:8);

acc.commandLines = commandLines(:,7:-1:5);
acc.decodedLines   = decodedLines(:,7:-1:5);

goal.commandLines = commandLines(:,4:-1:2);
goal.decodedLines   = decodedLines(:,4:-1:2);

dur.commandLines = commandLines(:,1);
dur.decodedLines   = decodedLines(:,1);

scope1 = simOut.find('MainScope1');
scope2 = simOut.find('MainScope2');
scope3 = simOut.find('MainScope3');

time.command = scope3.time;
pos.command = scope3.signals(1).values(:,1:3);
pos.decoded   = scope3.signals(2).values(:,1:3);

vel.command = scope3.signals(1).values(:,4:6);
vel.decoded   = scope3.signals(2).values(:,4:6);

acc.command = scope3.signals(1).values(:,7:9);
acc.decoded   = scope3.signals(2).values(:,7:9);

goal.command = scope3.signals(1).values(:,10:12);
goal.decoded   = scope3.signals(2).values(:,10:12);

P = scope3.signals(5).values;

for(index = 1:length(P))
    pos.cov(index) = sum(diag(P(1:3,1:3,index)));
    vel.cov(index) = sum(diag(P(4:6,4:6,index)));
    acc.cov(index) = sum(diag(P(7:9,7:9,index)));
    goal.cov(index)= sum(diag(P(10:12,10:12,index)));
    dur.cov(index) = sum(diag(P(13,13,index)));
    offDiag(index) = sum(sum(P(:,:,index) - diag(diag(P(:,:,index)))));
end

subs = simOut.find('MainScope3').signals(3).values(:,:,end);
PACSM = simOut.find('MainScope3').signals(8).values(:,:,end);

end
