# Supplementary material for: Velocity neurons improve performance more than goal or position neurons do in a simulated closed-loop BCI arm-reaching task
Source: Front Comput Neurosci. 2015 Jul 14;9:84. doi: 10.3389/fncom.2015.00084 (PMC4500927; doi:10.3389/fncom.2015.00084)
Supplement: Supplementary file 2 [file SampleCode.ZIP › BCISim/BCISimSample.m]

%This is the main file to run sample simulation cases.
%This file allows simulation of reaches to all targets with Linear, 10cm
%Gaussian, 20cm Gaussian, 30cm Gaussian, or 40cm Gaussian goal tuning. This
%file will simulate all targets with one set of neuron parameters. Up to
%200 neurons of each type (position, velocity, position-velocity, or goal)
%can be simulated at once. Currently, only one goal neuron type can be
%simulated at once.

close all
clear all

load('goalPositionArray.mat')

%comment the following lines in or out to run each corresponding case.
% load('BCISimInputStructGoalLinear.mat') %Linear goal tuning
% load('BCISimInputStructGoal10.mat') %10cm Gaussian goal tuning
load('BCISimInputStructGoal20.mat') %20cm Gaussian goal tuning
% load('BCISimInputStructGoal30.mat') %30cm Gaussian goal tuning
% load('BCISimInputStructGoal40.mat') %40cm Gaussian goal tuning

optimalTargetSizeArray = nan(1,length(goalPositionArray));
prevLastTime = 0;


goalNumNeurons = 10;
nonGNumNeurons = 10;
[ posNeurons,velNeurons,pvNeurons ] = convertPVPV( nonGNumNeurons );
% posNeurons = 50;
% velNeurons = 50;
% pvNeurons = 50;
BCISimInputStruct.goalNumNeurons = goalNumNeurons;
BCISimInputStruct.positionNumNeurons = posNeurons;
BCISimInputStruct.velocityNumNeurons = velNeurons;
BCISimInputStruct.pvNumNeurons = pvNeurons;

% BCISimInputStruct.maxSubs = 300;
% BCISimInputStruct.maxTime = 30;

figure(1); hold on;
gap = [0.05 0.01];
marg_h = 0.1;
marg_w = [0.1 0.05];
s1 = subtightplot(3,1,1,gap,marg_h,marg_w); hold on; ylabel('x [cm]')
s2 = subtightplot(3,1,2,gap,marg_h,marg_w); hold on; ylabel('y [cm]')
s3 = subtightplot(3,1,3,gap,marg_h,marg_w); hold on; ylabel('z [cm]')

for(loopIndex = 1:length(goalPositionArray))
    BCISimInputStruct.myRandSeed = loopIndex * 10; %changes random number generator seed on every simulation
    simOut = BCISimHelper(goalPositionArray(loopIndex,:),BCISimInputStruct);
    [pos,vel,acc,goal,time,offDiag,subs,PACSM] = BCISimHelper_collectFromSimOut(simOut);
    goalPositionMatrix = repmat(goalPositionArray(loopIndex,:),size(pos.decoded,1),1);
    distanceToTarget = sqrt(sum(abs(pos.decoded - goalPositionMatrix).^2,2));
    
    dwellTime = 1;
    [optimalTargetSize,hitIndex,windowWidthTime] = findOptimalTargetSize(distanceToTarget,dwellTime,BCISimInputStruct.T);
    optimalMT = time.command(hitIndex);
    
    optimalTargetSizeArray(loopIndex) = optimalTargetSize;
    
    lineWidth.command = 2;
    lineWidth.decoded = 2;
    xColor.command = [1 0.0 0.0];
    xColor.decoded = [0.0 0.0 1];
    yColor.command = [1 0.0 0.0];
    yColor.decoded = [0.0 0.0 1];
    zColor.command = [1 0.0 0.0];
    zColor.decoded = [0.0 0.0 1];

    plot(s1,prevLastTime+time.command,pos.command(:,1).*1,'Color',xColor.command,'LineWidth',lineWidth.command)
    plot(s2,prevLastTime+time.command,pos.command(:,2).*1,'Color',yColor.command,'LineWidth',lineWidth.command)
    plot(s3,prevLastTime+time.command,pos.command(:,3).*1,'Color',zColor.command,'LineWidth',lineWidth.command)

    plot(s1,prevLastTime+time.command,pos.decoded(:,1).*1,'Color',xColor.decoded,'LineWidth',lineWidth.decoded)
    plot(s2,prevLastTime+time.command,pos.decoded(:,2).*1,'Color',yColor.decoded,'LineWidth',lineWidth.decoded)
    plot(s3,prevLastTime+time.command,pos.decoded(:,3).*1,'Color',zColor.decoded,'LineWidth',lineWidth.decoded)

    plot(s1,prevLastTime+time.command,goal.command(:,1).*1,'Color',xColor.command,'LineWidth',0.5)
    plot(s2,prevLastTime+time.command,goal.command(:,2).*1,'Color',yColor.command,'LineWidth',0.5)
    plot(s3,prevLastTime+time.command,goal.command(:,3).*1,'Color',zColor.command,'LineWidth',0.5)
    
    plot(s1,prevLastTime+time.command,goalPositionMatrix(:,1).*1,'Color',[0 0 0],'LineWidth',0.5)
    plot(s2,prevLastTime+time.command,goalPositionMatrix(:,2).*1,'Color',[0 0 0],'LineWidth',0.5)
    plot(s3,prevLastTime+time.command,goalPositionMatrix(:,3).*1,'Color',[0 0 0],'LineWidth',0.5)

    plot(s1,prevLastTime+time.command,PACSM(:,1).*1,'Color',[0.5735 0.1476 0.82],'LineWidth',1)
    plot(s2,prevLastTime+time.command,PACSM(:,2).*1,'Color',[0.5735 0.1476 0.82],'LineWidth',1)
    plot(s3,prevLastTime+time.command,PACSM(:,3).*1,'Color',[0.5735 0.1476 0.82],'LineWidth',1)


    %add green submovements on the x axis
    for(tempIndex = 1:size(subs,2))
        if(isnan(subs(9,tempIndex)))
            break;
        end

        submovement = minJerkConstrained(subs(1:5,tempIndex),time.command',0,0);
                
        plotStartPosition = subs(6:8,tempIndex);

        
        submovement(1,:) = submovement(1,:) + ones(size(submovement(1,:))).*plotStartPosition(1);
        submovement(2,:) = submovement(2,:) + ones(size(submovement(2,:))).*plotStartPosition(2);
        submovement(3,:) = submovement(3,:) + ones(size(submovement(3,:))).*plotStartPosition(3);
        
        indicesToPlot = find((time.command + BCISimInputStruct.T/2) > subs(4,tempIndex) & ...
            (time.command + BCISimInputStruct.T / 2) < (subs(5,tempIndex)+subs(4,tempIndex)));
        
        plot(s1,prevLastTime+time.command(indicesToPlot),submovement(1,(indicesToPlot)),'Color',[0 1 0],'LineWidth',0.5)
        plot(s2,prevLastTime+time.command(indicesToPlot),submovement(2,(indicesToPlot)),'Color',[0 1 0],'LineWidth',0.5)
        plot(s3,prevLastTime+time.command(indicesToPlot),submovement(3,(indicesToPlot)),'Color',[0 1 0],'LineWidth',0.5)
        
        
    end

    prevLastTime = prevLastTime + time.command(end);
    xlim(s1,[0 prevLastTime])
    xlim(s2,[0 prevLastTime])
    xlim(s3,[0 prevLastTime])
    
    if(loopIndex == 5)
        break
    end
    
    bdclose all
end
figure(1)
title(s1,['Mean MATR: ' num2str(nanmean(optimalTargetSizeArray)) ' cm'])
h_legend = legend('commanded position','decoded position','commanded goal','actual target','pos after current subs','commanded subs');
set(h_legend,'FontSize',8);
xlabel(s3,'time [s]')
nanmean(optimalTargetSizeArray)
