# Supplementary material for: Velocity neurons improve performance more than goal or position neurons do in a simulated closed-loop BCI arm-reaching task
Source: Front Comput Neurosci. 2015 Jul 14;9:84. doi: 10.3389/fncom.2015.00084 (PMC4500927; doi:10.3389/fncom.2015.00084)
Supplement: Supplementary file 2 [file SampleCode.ZIP › BCISim/BCISimulator.mdl]

Model {
  Name			  "BCISimulator"
  Version		  8.0
  MdlSubVersion		  0
  GraphicalInterface {
    NumRootInports	    0
    NumRootOutports	    0
    ParameterArgumentNames  ""
    ComputedModelVersion    "1.5650"
    NumModelReferences	    0
    NumTestPointedSignals   0
  }
  SavedCharacterEncoding  "windows-1252"
  SaveDefaultBlockParams  on
  ScopeRefreshTime	  0.035000
  OverrideScopeRefreshTime on
  DisableAllScopes	  off
  DataTypeOverride	  "UseLocalSettings"
  DataTypeOverrideAppliesTo "AllNumericTypes"
  MinMaxOverflowLogging	  "UseLocalSettings"
  MinMaxOverflowArchiveMode "Overwrite"
  FPTRunName		  "Run 1"
  MaxMDLFileLineLength	  120
  Object {
    $PropName		    "BdWindowsInfo"
    $ObjectID		    1
    $ClassName		    "Simulink.BDWindowsInfo"
    Object {
      $PropName		      "WindowsInfo"
      $ObjectID		      2
      $ClassName	      "Simulink.WindowInfo"
      IsActive		      [1]
      Location		      [1.0, 1.0, 1678.0, 1143.0]
      Object {
	$PropName		"ModelBrowserInfo"
	$ObjectID		3
	$ClassName		"Simulink.ModelBrowserInfo"
	Visible			[0]
	DockPosition		"Left"
	Width			[50]
	Height			[50]
	Filter			[9]
      }
      Object {
	$PropName		"ExplorerBarInfo"
	$ObjectID		4
	$ClassName		"Simulink.ExplorerBarInfo"
	Visible			[1]
      }
      Object {
	$PropName		"EditorsInfo"
	$ObjectID		5
	$ClassName		"Simulink.EditorInfo"
	IsActive		[1]
	ViewObjType		"SimulinkSubsys"
	LoadSaveID		"341"
	Extents			[1626.0, 967.0]
	ZoomFactor		[1.3594215227562736]
	Offset			[-12.673498122653315, 113.33401126408]
      }
    }
  }
  Created		  "Thu Jan 03 13:06:36 2013"
  Creator		  "VM"
  UpdateHistory		  "UpdateHistoryNever"
  ModifiedByFormat	  "%<Auto>"
  LastModifiedBy	  "grittathh"
  ModifiedDateFormat	  "%<Auto>"
  LastModifiedDate	  "Sat May 30 21:55:56 2015"
  RTWModifiedTimeStamp	  354923613
  ModelVersionFormat	  "1.%<AutoIncrement:5650>"
  ConfigurationManager	  "None"
  SampleTimeColors	  off
  SampleTimeAnnotations	  off
  LibraryLinkDisplay	  "disabled"
  WideLines		  off
  ShowLineDimensions	  on
  ShowPortDataTypes	  on
  ShowDesignRanges	  off
  ShowLoopsOnError	  on
  IgnoreBidirectionalLines off
  ShowStorageClass	  off
  ShowTestPointIcons	  on
  ShowSignalResolutionIcons on
  ShowViewerIcons	  on
  SortedOrder		  off
  ExecutionContextIcon	  off
  ShowLinearizationAnnotations on
  BlockNameDataTip	  off
  BlockParametersDataTip  off
  BlockDescriptionStringDataTip	off
  ToolBar		  on
  StatusBar		  on
  BrowserShowLibraryLinks off
  BrowserLookUnderMasks	  off
  SimulationMode	  "normal"
  LinearizationMsg	  "none"
  Profile		  off
  ParamWorkspaceSource	  "MATLABWorkspace"
  AccelSystemTargetFile	  "accel.tlc"
  AccelTemplateMakefile	  "accel_default_tmf"
  AccelMakeCommand	  "make_rtw"
  TryForcingSFcnDF	  off
  Object {
    $PropName		    "DataLoggingOverride"
    $ObjectID		    6
    $ClassName		    "Simulink.SimulationData.ModelLoggingInfo"
    model_		    "BCISimulator"
    overrideMode_	    [0.0]
    Array {
      Type		      "Cell"
      Dimension		      1
      Cell		      "BCISimulator"
      PropName		      "logAsSpecifiedByModels_"
    }
    Array {
      Type		      "Cell"
      Dimension		      1
      Cell		      []
      PropName		      "logAsSpecifiedByModelsSSIDs_"
    }
  }
  RecordCoverage	  off
  CovPath		  "/"
  CovSaveName		  "covdata"
  CovMetricSettings	  "dw"
  CovNameIncrementing	  off
  CovHtmlReporting	  on
  CovForceBlockReductionOff on
  covSaveCumulativeToWorkspaceVar on
  CovSaveSingleToWorkspaceVar on
  CovCumulativeVarName	  "covCumulativeData"
  CovCumulativeReport	  off
  CovReportOnPause	  on
  CovModelRefEnable	  "Off"
  CovExternalEMLEnable	  off
  ExtModeBatchMode	  off
  ExtModeEnableFloating	  on
  ExtModeTrigType	  "manual"
  ExtModeTrigMode	  "normal"
  ExtModeTrigPort	  "1"
  ExtModeTrigElement	  "any"
  ExtModeTrigDuration	  1000
  ExtModeTrigDurationFloating "auto"
  ExtModeTrigHoldOff	  0
  ExtModeTrigDelay	  0
  ExtModeTrigDirection	  "rising"
  ExtModeTrigLevel	  0
  ExtModeArchiveMode	  "off"
  ExtModeAutoIncOneShot	  off
  ExtModeIncDirWhenArm	  off
  ExtModeAddSuffixToVar	  off
  ExtModeWriteAllDataToWs off
  ExtModeArmWhenConnect	  on
  ExtModeSkipDownloadWhenConnect off
  ExtModeLogAll		  on
  ExtModeAutoUpdateStatusClock on
  BufferReuse		  on
  ShowModelReferenceBlockVersion off
  ShowModelReferenceBlockIO off
  Array {
    Type		    "Handle"
    Dimension		    1
    Simulink.ConfigSet {
      $ObjectID		      7
      Version		      "1.12.1"
      Array {
	Type			"Handle"
	Dimension		9
	Simulink.SolverCC {
	  $ObjectID		  8
	  Version		  "1.12.1"
	  StartTime		  "myStartTime"
	  StopTime		  "Inf"
	  AbsTol		  "auto"
	  FixedStep		  "T"
	  InitialStep		  "auto"
	  MaxNumMinSteps	  "-1"
	  MaxOrder		  5
	  ZcThreshold		  "auto"
	  ConsecutiveZCsStepRelTol "10*128*eps"
	  MaxConsecutiveZCs	  "1000"
	  ExtrapolationOrder	  4
	  NumberNewtonIterations  1
	  MaxStep		  "auto"
	  MinStep		  "auto"
	  MaxConsecutiveMinStep	  "1"
	  RelTol		  "1e-3"
	  SolverMode		  "Auto"
	  EnableConcurrentExecution off
	  ConcurrentTasks	  off
	  Solver		  "FixedStepDiscrete"
	  SolverName		  "FixedStepDiscrete"
	  SolverJacobianMethodControl "auto"
	  ShapePreserveControl	  "DisableAll"
	  ZeroCrossControl	  "UseLocalSettings"
	  ZeroCrossAlgorithm	  "Nonadaptive"
	  AlgebraicLoopSolver	  "TrustRegion"
	  SolverResetMethod	  "Fast"
	  PositivePriorityOrder	  off
	  AutoInsertRateTranBlk	  off
	  SampleTimeConstraint	  "Unconstrained"
	  InsertRTBMode		  "Whenever possible"
	}
	Simulink.DataIOCC {
	  $ObjectID		  9
	  Version		  "1.12.1"
	  Decimation		  "1"
	  ExternalInput		  "[t, u]"
	  FinalStateName	  "xFinal"
	  InitialState		  "xInitial"
	  LimitDataPoints	  on
	  MaxDataPoints		  "1000"
	  LoadExternalInput	  off
	  LoadInitialState	  off
	  SaveFinalState	  off
	  SaveCompleteFinalSimState off
	  SaveFormat		  "Array"
	  SignalLoggingSaveFormat "Dataset"
	  SaveOutput		  on
	  SaveState		  off
	  SignalLogging		  on
	  DSMLogging		  on
	  InspectSignalLogs	  off
	  SaveTime		  on
	  ReturnWorkspaceOutputs  on
	  StateSaveName		  "xout"
	  TimeSaveName		  "tout"
	  OutputSaveName	  "yout"
	  SignalLoggingName	  "logsout"
	  DSMLoggingName	  "dsmout"
	  OutputOption		  "RefineOutputTimes"
	  OutputTimes		  "[]"
	  ReturnWorkspaceOutputsName "out"
	  Refine		  "1"
	}
	Simulink.OptimizationCC {
	  $ObjectID		  10
	  Version		  "1.12.1"
	  Array {
	    Type		    "Cell"
	    Dimension		    8
	    Cell		    "BooleansAsBitfields"
	    Cell		    "PassReuseOutputArgsAs"
	    Cell		    "PassReuseOutputArgsThreshold"
	    Cell		    "ZeroExternalMemoryAtStartup"
	    Cell		    "ZeroInternalMemoryAtStartup"
	    Cell		    "OptimizeModelRefInitCode"
	    Cell		    "NoFixptDivByZeroProtection"
	    Cell		    "UseSpecifiedMinMax"
	    PropName		    "DisabledProps"
	  }
	  BlockReduction	  on
	  BooleanDataType	  on
	  ConditionallyExecuteInputs on
	  InlineParams		  on
	  UseIntDivNetSlope	  off
	  UseFloatMulNetSlope	  off
	  UseSpecifiedMinMax	  off
	  InlineInvariantSignals  off
	  OptimizeBlockIOStorage  on
	  BufferReuse		  on
	  EnhancedBackFolding	  off
	  StrengthReduction	  off
	  ExpressionFolding	  on
	  BooleansAsBitfields	  off
	  BitfieldContainerType	  "uint_T"
	  EnableMemcpy		  on
	  MemcpyThreshold	  64
	  PassReuseOutputArgsAs	  "Structure reference"
	  ExpressionDepthLimit	  2147483647
	  FoldNonRolledExpr	  on
	  LocalBlockOutputs	  on
	  RollThreshold		  5
	  SystemCodeInlineAuto	  off
	  StateBitsets		  off
	  DataBitsets		  off
	  UseTempVars		  off
	  ZeroExternalMemoryAtStartup on
	  ZeroInternalMemoryAtStartup on
	  InitFltsAndDblsToZero	  off
	  NoFixptDivByZeroProtection off
	  EfficientFloat2IntCast  off
	  EfficientMapNaN2IntZero on
	  OptimizeModelRefInitCode off
	  LifeSpan		  "inf"
	  MaxStackSize		  "Inherit from target"
	  BufferReusableBoundary  on
	  SimCompilerOptimization "On"
	  AccelVerboseBuild	  off
	  ParallelExecutionInRapidAccelerator on
	}
	Simulink.DebuggingCC {
	  $ObjectID		  11
	  Version		  "1.12.1"
	  RTPrefix		  "error"
	  ConsistencyChecking	  "none"
	  ArrayBoundsChecking	  "none"
	  SignalInfNanChecking	  "none"
	  SignalRangeChecking	  "none"
	  ReadBeforeWriteMsg	  "UseLocalSettings"
	  WriteAfterWriteMsg	  "UseLocalSettings"
	  WriteAfterReadMsg	  "UseLocalSettings"
	  AlgebraicLoopMsg	  "warning"
	  ArtificialAlgebraicLoopMsg "warning"
	  SaveWithDisabledLinksMsg "warning"
	  SaveWithParameterizedLinksMsg	"warning"
	  CheckSSInitialOutputMsg on
	  UnderspecifiedInitializationDetection	"Classic"
	  MergeDetectMultiDrivingBlocksExec "none"
	  CheckExecutionContextPreStartOutputMsg off
	  CheckExecutionContextRuntimeOutputMsg	off
	  SignalResolutionControl "UseLocalSettings"
	  BlockPriorityViolationMsg "warning"
	  MinStepSizeMsg	  "warning"
	  TimeAdjustmentMsg	  "none"
	  MaxConsecutiveZCsMsg	  "error"
	  MaskedZcDiagnostic	  "warning"
	  IgnoredZcDiagnostic	  "warning"
	  SolverPrmCheckMsg	  "warning"
	  InheritedTsInSrcMsg	  "warning"
	  DiscreteInheritContinuousMsg "warning"
	  MultiTaskDSMMsg	  "error"
	  MultiTaskCondExecSysMsg "error"
	  MultiTaskRateTransMsg	  "error"
	  SingleTaskRateTransMsg  "none"
	  TasksWithSamePriorityMsg "warning"
	  SigSpecEnsureSampleTimeMsg "warning"
	  CheckMatrixSingularityMsg "none"
	  IntegerOverflowMsg	  "warning"
	  Int32ToFloatConvMsg	  "warning"
	  ParameterDowncastMsg	  "error"
	  ParameterOverflowMsg	  "error"
	  ParameterUnderflowMsg	  "none"
	  ParameterPrecisionLossMsg "warning"
	  ParameterTunabilityLossMsg "warning"
	  FixptConstUnderflowMsg  "none"
	  FixptConstOverflowMsg	  "none"
	  FixptConstPrecisionLossMsg "none"
	  UnderSpecifiedDataTypeMsg "none"
	  UnnecessaryDatatypeConvMsg "none"
	  VectorMatrixConversionMsg "none"
	  InvalidFcnCallConnMsg	  "error"
	  FcnCallInpInsideContextMsg "EnableAllAsWarning"
	  SignalLabelMismatchMsg  "none"
	  UnconnectedInputMsg	  "warning"
	  UnconnectedOutputMsg	  "warning"
	  UnconnectedLineMsg	  "warning"
	  SFcnCompatibilityMsg	  "none"
	  FrameProcessingCompatibilityMsg "warning"
	  UniqueDataStoreMsg	  "none"
	  BusObjectLabelMismatch  "warning"
	  RootOutportRequireBusObject "warning"
	  AssertControl		  "UseLocalSettings"
	  EnableOverflowDetection off
	  ModelReferenceIOMsg	  "none"
	  ModelReferenceMultiInstanceNormalModeStructChecksumCheck "error"
	  ModelReferenceVersionMismatchMessage "none"
	  ModelReferenceIOMismatchMessage "none"
	  ModelReferenceCSMismatchMessage "none"
	  UnknownTsInhSupMsg	  "warning"
	  ModelReferenceDataLoggingMessage "warning"
	  ModelReferenceSymbolNameMessage "warning"
	  ModelReferenceExtraNoncontSigs "error"
	  StateNameClashWarn	  "warning"
	  SimStateInterfaceChecksumMismatchMsg "warning"
	  SimStateOlderReleaseMsg "error"
	  InitInArrayFormatMsg	  "warning"
	  StrictBusMsg		  "ErrorLevel1"
	  BusNameAdapt		  "WarnAndRepair"
	  NonBusSignalsTreatedAsBus "none"
	  LoggingUnavailableSignals "error"
	  BlockIODiagnostic	  "none"
	  SFUnusedDataAndEventsDiag "warning"
	  SFUnexpectedBacktrackingDiag "warning"
	  SFInvalidInputDataAccessInChartInitDiag "warning"
	  SFNoUnconditionalDefaultTransitionDiag "warning"
	  SFTransitionOutsideNaturalParentDiag "warning"
	  SFUnconditionalTransitionShadowingDiag "warning"
	  SFUndirectedBroadcastEventsDiag "warning"
	  SFTransitionActionBeforeConditionDiag	"warning"
	}
	Simulink.HardwareCC {
	  $ObjectID		  12
	  Version		  "1.12.1"
	  ProdBitPerChar	  8
	  ProdBitPerShort	  16
	  ProdBitPerInt		  32
	  ProdBitPerLong	  32
	  ProdBitPerFloat	  32
	  ProdBitPerDouble	  64
	  ProdBitPerPointer	  32
	  ProdLargestAtomicInteger "Char"
	  ProdLargestAtomicFloat  "None"
	  ProdIntDivRoundTo	  "Undefined"
	  ProdEndianess		  "Unspecified"
	  ProdWordSize		  32
	  ProdShiftRightIntArith  on
	  ProdHWDeviceType	  "32-bit Generic"
	  TargetBitPerChar	  8
	  TargetBitPerShort	  16
	  TargetBitPerInt	  32
	  TargetBitPerLong	  32
	  TargetBitPerFloat	  32
	  TargetBitPerDouble	  64
	  TargetBitPerPointer	  32
	  TargetLargestAtomicInteger "Char"
	  TargetLargestAtomicFloat "None"
	  TargetShiftRightIntArith on
	  TargetIntDivRoundTo	  "Undefined"
	  TargetEndianess	  "Unspecified"
	  TargetWordSize	  32
	  TargetTypeEmulationWarnSuppressLevel 0
	  TargetPreprocMaxBitsSint 32
	  TargetPreprocMaxBitsUint 32
	  TargetHWDeviceType	  "Specified"
	  TargetUnknown		  off
	  ProdEqTarget		  on
	}
	Simulink.ModelReferenceCC {
	  $ObjectID		  13
	  Version		  "1.12.1"
	  UpdateModelReferenceTargets "IfOutOfDate"
	  CheckModelReferenceTargetMessage "error"
	  EnableParallelModelReferenceBuilds off
	  ParallelModelReferenceErrorOnInvalidPool on
	  ParallelModelReferenceMATLABWorkerInit "None"
	  ModelReferenceNumInstancesAllowed "Multi"
	  PropagateVarSize	  "During execution"
	  ModelReferencePassRootInputsByReference on
	  ModelReferenceMinAlgLoopOccurrences off
	  PropagateSignalLabelsOutOfModel off
	  SupportModelReferenceSimTargetCustomCode off
	}
	Simulink.SFSimCC {
	  $ObjectID		  14
	  Version		  "1.12.1"
	  SFSimEnableDebug	  on
	  SFSimOverflowDetection  on
	  SFSimEcho		  off
	  SimBlas		  on
	  SimCtrlC		  on
	  SimExtrinsic		  on
	  SimIntegrity		  on
	  SimUseLocalCustomCode	  off
	  SimParseCustomCode	  on
	  SimBuildMode		  "sf_incremental_build"
	}
	Simulink.RTWCC {
	  $BackupClass		  "Simulink.RTWCC"
	  $ObjectID		  15
	  Version		  "1.12.1"
	  Array {
	    Type		    "Cell"
	    Dimension		    8
	    Cell		    "IncludeHyperlinkInReport"
	    Cell		    "GenerateTraceInfo"
	    Cell		    "GenerateTraceReport"
	    Cell		    "GenerateTraceReportSl"
	    Cell		    "GenerateTraceReportSf"
	    Cell		    "GenerateTraceReportEml"
	    Cell		    "GenerateSLWebview"
	    Cell		    "GenerateCodeMetricsReport"
	    PropName		    "DisabledProps"
	  }
	  SystemTargetFile	  "grt.tlc"
	  GenCodeOnly		  off
	  MakeCommand		  "make_rtw"
	  GenerateMakefile	  on
	  PackageGeneratedCodeAndArtifacts off
	  TemplateMakefile	  "grt_default_tmf"
	  GenerateReport	  off
	  SaveLog		  off
	  RTWVerbose		  on
	  RetainRTWFile		  off
	  ProfileTLC		  off
	  TLCDebug		  off
	  TLCCoverage		  off
	  TLCAssert		  off
	  ProcessScriptMode	  "Default"
	  ConfigurationMode	  "Optimized"
	  ConfigAtBuild		  off
	  RTWUseLocalCustomCode	  off
	  RTWUseSimCustomCode	  off
	  IncludeHyperlinkInReport off
	  LaunchReport		  off
	  PortableWordSizes	  off
	  GenerateErtSFunction	  off
	  CreateSILPILBlock	  "None"
	  CodeExecutionProfiling  off
	  CodeExecutionProfileVariable "executionProfile"
	  CodeProfilingSaveOptions "SummaryOnly"
	  CodeProfilingInstrumentation off
	  TargetLang		  "C"
	  IncludeBusHierarchyInRTWFileBlockHierarchyMap	off
	  IncludeERTFirstTime	  off
	  GenerateTraceInfo	  off
	  GenerateTraceReport	  off
	  GenerateTraceReportSl	  off
	  GenerateTraceReportSf	  off
	  GenerateTraceReportEml  off
	  GenerateCodeInfo	  off
	  GenerateWebview	  off
	  GenerateCodeMetricsReport off
	  GenerateCodeReplacementReport	off
	  RTWCompilerOptimization "On"
	  CheckMdlBeforeBuild	  "Off"
	  CustomRebuildMode	  "OnUpdate"
	  Array {
	    Type		    "Handle"
	    Dimension		    2
	    Simulink.CodeAppCC {
	      $ObjectID		      16
	      Version		      "1.12.1"
	      Array {
		Type			"Cell"
		Dimension		21
		Cell			"IgnoreCustomStorageClasses"
		Cell			"IgnoreTestpoints"
		Cell			"InsertBlockDesc"
		Cell			"InsertPolySpaceComments"
		Cell			"SFDataObjDesc"
		Cell			"MATLABFcnDesc"
		Cell			"SimulinkDataObjDesc"
		Cell			"DefineNamingRule"
		Cell			"SignalNamingRule"
		Cell			"ParamNamingRule"
		Cell			"InlinedPrmAccess"
		Cell			"CustomSymbolStr"
		Cell			"CustomSymbolStrGlobalVar"
		Cell			"CustomSymbolStrType"
		Cell			"CustomSymbolStrField"
		Cell			"CustomSymbolStrFcn"
		Cell			"CustomSymbolStrFcnArg"
		Cell			"CustomSymbolStrBlkIO"
		Cell			"CustomSymbolStrTmpVar"
		Cell			"CustomSymbolStrMacro"
		Cell			"ReqsInCode"
		PropName		"DisabledProps"
	      }
	      ForceParamTrailComments off
	      GenerateComments	      on
	      IgnoreCustomStorageClasses on
	      IgnoreTestpoints	      off
	      IncHierarchyInIds	      off
	      MaxIdLength	      31
	      PreserveName	      off
	      PreserveNameWithParent  off
	      ShowEliminatedStatement off
	      OperatorAnnotations     off
	      IncAutoGenComments      off
	      SimulinkDataObjDesc     off
	      SFDataObjDesc	      off
	      MATLABFcnDesc	      off
	      IncDataTypeInIds	      off
	      MangleLength	      1
	      CustomSymbolStrGlobalVar "$R$N$M"
	      CustomSymbolStrType     "$N$R$M"
	      CustomSymbolStrField    "$N$M"
	      CustomSymbolStrFcn      "$R$N$M$F"
	      CustomSymbolStrFcnArg   "rt$I$N$M"
	      CustomSymbolStrBlkIO    "rtb_$N$M"
	      CustomSymbolStrTmpVar   "$N$M"
	      CustomSymbolStrMacro    "$R$N$M"
	      DefineNamingRule	      "None"
	      ParamNamingRule	      "None"
	      SignalNamingRule	      "None"
	      InsertBlockDesc	      off
	      InsertPolySpaceComments off
	      SimulinkBlockComments   on
	      MATLABSourceComments    off
	      EnableCustomComments    off
	      InternalIdentifier      "Classic"
	      InlinedPrmAccess	      "Literals"
	      ReqsInCode	      off
	      UseSimReservedNames     off
	    }
	    Simulink.GRTTargetCC {
	      $BackupClass	      "Simulink.TargetCC"
	      $ObjectID		      17
	      Version		      "1.12.1"
	      Array {
		Type			"Cell"
		Dimension		16
		Cell			"GeneratePreprocessorConditionals"
		Cell			"IncludeMdlTerminateFcn"
		Cell			"CombineOutputUpdateFcns"
		Cell			"SuppressErrorStatus"
		Cell			"ERTCustomFileBanners"
		Cell			"GenerateSampleERTMain"
		Cell			"GenerateTestInterfaces"
		Cell			"ModelStepFunctionPrototypeControlCompliant"
		Cell			"CPPClassGenCompliant"
		Cell			"MultiInstanceERTCode"
		Cell			"PurelyIntegerCode"
		Cell			"SupportComplex"
		Cell			"SupportAbsoluteTime"
		Cell			"SupportContinuousTime"
		Cell			"SupportNonInlinedSFcns"
		Cell			"PortableWordSizes"
		PropName		"DisabledProps"
	      }
	      TargetFcnLib	      "ansi_tfl_table_tmw.mat"
	      TargetLibSuffix	      ""
	      TargetPreCompLibLocation ""
	      CodeReplacementLibrary  "ANSI_C"
	      UtilityFuncGeneration   "Auto"
	      ERTMultiwordTypeDef     "System defined"
	      ERTMultiwordLength      256
	      MultiwordLength	      2048
	      GenerateFullHeader      on
	      GenerateSampleERTMain   off
	      GenerateTestInterfaces  off
	      IsPILTarget	      off
	      ModelReferenceCompliant on
	      ParMdlRefBuildCompliant on
	      CompOptLevelCompliant   on
	      ConcurrentExecutionCompliant on
	      IncludeMdlTerminateFcn  on
	      GeneratePreprocessorConditionals "Disable all"
	      CombineOutputUpdateFcns off
	      CombineSignalStateStructs	off
	      SuppressErrorStatus     off
	      ERTFirstTimeCompliant   off
	      IncludeFileDelimiter    "Auto"
	      ERTCustomFileBanners    off
	      SupportAbsoluteTime     on
	      LogVarNameModifier      "rt_"
	      MatFileLogging	      on
	      MultiInstanceERTCode    off
	      SupportNonFinite	      on
	      SupportComplex	      on
	      PurelyIntegerCode	      off
	      SupportContinuousTime   on
	      SupportNonInlinedSFcns  on
	      SupportVariableSizeSignals off
	      EnableShiftOperators    on
	      ParenthesesLevel	      "Nominal"
	      ModelStepFunctionPrototypeControlCompliant off
	      CPPClassGenCompliant    off
	      AutosarCompliant	      off
	      GRTInterface	      on
	      UseMalloc		      off
	      ExtMode		      off
	      ExtModeStaticAlloc      off
	      ExtModeTesting	      off
	      ExtModeStaticAllocSize  1000000
	      ExtModeTransport	      0
	      ExtModeMexFile	      "ext_comm"
	      ExtModeIntrfLevel	      "Level1"
	      RTWCAPISignals	      off
	      RTWCAPIParams	      off
	      RTWCAPIStates	      off
	      RTWCAPIRootIO	      off
	      GenerateASAP2	      off
	    }
	    PropName		    "Components"
	  }
	}
	DES.SimEventsCC {
	  $BackupClass		  "Simulink.CustomCC"
	  $ObjectID		  18
	  Version		  "1.12.1"
	  Name			  "SimEvents"
	  SimEventsActiveTab	  "0"
	  propIdentEvents	  "0"
	  propIdentEventSeed	  "123456789"
	  propMaxDesBlkSimulEvents "1000"
	  propMaxDesMdlSimulEvents "100000"
	  propDiagAttribOutput	  "2"
	  propDiagFcnCallOutput	  "2"
	  propDiagStatOutput	  "2"
	  propDiagChangeAttrib	  "2"
	  propRNGIdenticalSeeds	  "1"
	  propPreventDuplicateEvents 1
	}
	PropName		"Components"
      }
      Name		      "Configuration"
      CurrentDlgPage	      "Simulation Target"
      ConfigPrmDlgPosition     [ 384, 65, 1297, 879 ] 
    }
    PropName		    "ConfigurationSets"
  }
  Simulink.ConfigSet {
    $PropName		    "ActiveConfigurationSet"
    $ObjectID		    7
  }
  Object {
    $PropName		    "DataTransfer"
    $ObjectID		    19
    $ClassName		    "Simulink.GlobalDataTransfer"
    DefaultTransitionBetweenSyncTasks "Ensure deterministic transfer (maximum delay)"
    DefaultTransitionBetweenAsyncTasks "Ensure data integrity only"
    DefaultTransitionBetweenContTasks "Ensure deterministic transfer (minimum delay)"
    DefaultExtrapolationMethodBetweenContTasks "None"
    AutoInsertRateTranBlk   [0]
  }
  ExplicitPartitioning	  off
  WSMdlFileData		  "DataTag0"
  BlockDefaults {
    ForegroundColor	    "black"
    BackgroundColor	    "white"
    DropShadow		    off
    NamePlacement	    "normal"
    FontName		    "Helvetica"
    FontSize		    10
    FontWeight		    "normal"
    FontAngle		    "normal"
    ShowName		    on
    BlockRotation	    0
    BlockMirror		    off
  }
  AnnotationDefaults {
    HorizontalAlignment	    "center"
    VerticalAlignment	    "middle"
    ForegroundColor	    "black"
    BackgroundColor	    "white"
    DropShadow		    off
    FontName		    "Helvetica"
    FontSize		    10
    FontWeight		    "normal"
    FontAngle		    "normal"
    UseDisplayTextAsClickCallback off
  }
  LineDefaults {
    FontName		    "Helvetica"
    FontSize		    9
    FontWeight		    "normal"
    FontAngle		    "normal"
  }
  MaskDefaults {
    SelfModifiable	    "off"
    IconFrame		    "on"
    IconOpaque		    "on"
    RunInitForIconRedraw    "off"
    IconRotate		    "none"
    PortRotate		    "default"
    IconUnits		    "autoscale"
  }
  MaskParameterDefaults {
    Evaluate		    "on"
    Tunable		    "on"
    NeverSave		    "off"
    Internal		    "off"
    ReadOnly		    "off"
    Enabled		    "on"
    Visible		    "on"
    ToolTip		    "on"
  }
  BlockParameterDefaults {
    Block {
      BlockType		      Assignment
      NumberOfDimensions      "1"
      IndexMode		      "One-based"
      OutputInitialize	      "Initialize using input port <Y0>"
      DiagnosticForDimensions "None"
      SampleTime	      "-1"
    }
    Block {
      BlockType		      Bias
      Bias		      "0"
      SaturateOnIntegerOverflow	on
    }
    Block {
      BlockType		      BusCreator
      Inputs		      "4"
      DisplayOption	      "none"
      OutDataTypeStr	      "Inherit: auto"
      NonVirtualBus	      off
    }
    Block {
      BlockType		      BusSelector
      OutputSignals	      "signal1,signal2,signal3"
      OutputAsBus	      off
    }
    Block {
      BlockType		      ComplexToRealImag
      Output		      "Real and imag"
      SampleTime	      "-1"
    }
    Block {
      BlockType		      Constant
      Value		      "1"
      VectorParams1D	      on
      SamplingMode	      "Sample based"
      OutMin		      "[]"
      OutMax		      "[]"
      OutDataTypeStr	      "Inherit: Inherit from 'Constant value'"
      LockScale		      off
      SampleTime	      "inf"
      FramePeriod	      "inf"
      PreserveConstantTs      off
    }
    Block {
      BlockType		      Delay
      DelayLengthSource	      "Dialog"
      DelayLength	      "2"
      DelayLengthUpperLimit   "100"
      InitialConditionSource  "Dialog"
      InitialCondition	      "0.0"
      ExternalReset	      "None"
      PreventDirectFeedthrough off
      DiagnosticForOutOfRangeDelayLength "None"
      RemoveProtectionDelayLength off
      InputProcessing	      "Elements as channels (sample based)"
      UseCircularBuffer	      off
      SampleTime	      "-1"
      StateMustResolveToSignalObject off
      CodeGenStateStorageClass "Auto"
    }
    Block {
      BlockType		      Demux
      Outputs		      "4"
      DisplayOption	      "none"
      BusSelectionMode	      off
    }
    Block {
      BlockType		      Display
      Format		      "short"
      Decimation	      "10"
      Floating		      off
      SampleTime	      "-1"
    }
    Block {
      BlockType		      EnablePort
      StatesWhenEnabling      "held"
      PropagateVarSize	      "Only when enabling"
      ShowOutputPort	      off
      ZeroCross		      on
      PortDimensions	      "1"
      SampleTime	      "-1"
      OutMin		      "[]"
      OutMax		      "[]"
      OutDataTypeStr	      "double"
      Interpolate	      on
    }
    Block {
      BlockType		      ForEach
      IndexMode		      "Zero-based"
      IterationIndexDataType  "int32"
      ShowIterationIndex      off
      StateHandling	      "Separate states for each iteration"
      StateReset	      "held"
      ShowResetFlag	      off
      NeedActiveIterationSignal	off
      ShowActiveIterationCount off
      ShowActiveIterationFlag off
    }
    Block {
      BlockType		      From
      GotoTag		      "A"
      IconDisplay	      "Tag"
      TagVisibility	      "local"
    }
    Block {
      BlockType		      FromWorkspace
      VariableName	      "simulink_input"
      OutDataTypeStr	      "Inherit: auto"
      SampleTime	      "-1"
      Interpolate	      on
      ZeroCross		      off
      OutputAfterFinalValue   "Extrapolation"
    }
    Block {
      BlockType		      Gain
      Gain		      "1"
      Multiplication	      "Element-wise(K.*u)"
      ParamMin		      "[]"
      ParamMax		      "[]"
      ParamDataTypeStr	      "Inherit: Same as input"
      OutMin		      "[]"
      OutMax		      "[]"
      OutDataTypeStr	      "Inherit: Same as input"
      LockScale		      off
      RndMeth		      "Floor"
      SaturateOnIntegerOverflow	on
      SampleTime	      "-1"
    }
    Block {
      BlockType		      Goto
      IconDisplay	      "Tag"
      TagVisibility	      "local"
    }
    Block {
      BlockType		      Inport
      Port		      "1"
      OutputFunctionCall      off
      OutMin		      "[]"
      OutMax		      "[]"
      OutDataTypeStr	      "Inherit: auto"
      LockScale		      off
      BusOutputAsStruct	      off
      PortDimensions	      "-1"
      VarSizeSig	      "Inherit"
      SampleTime	      "-1"
      SignalType	      "auto"
      SamplingMode	      "auto"
      LatchByDelayingOutsideSignal off
      LatchInputForFeedbackSignals off
      Interpolate	      on
    }
    Block {
      BlockType		      Logic
      Operator		      "AND"
      Inputs		      "2"
      IconShape		      "rectangular"
      AllPortsSameDT	      on
      OutDataTypeStr	      "Inherit: Logical (see Configuration Parameters: Optimization)"
      SampleTime	      "-1"
    }
    Block {
      BlockType		      LookupNDDirect
      NumberOfTableDimensions "2"
      InputsSelectThisObjectFromTable "Element"
      TableIsInput	      off
      Table		      "[4 5 6;16 19 20;10 18 23]"
      DiagnosticForOutOfRangeInput "Warning"
      SampleTime	      "-1"
      TableMin		      "[]"
      TableMax		      "[]"
      TableDataTypeStr	      "Inherit: Inherit from 'Table data'"
      LockScale		      off
    }
    Block {
      BlockType		      Math
      Operator		      "exp"
      OutputSignalType	      "auto"
      SampleTime	      "-1"
      OutMin		      "[]"
      OutMax		      "[]"
      OutDataTypeStr	      "Inherit: Same as first input"
      LockScale		      off
      RndMeth		      "Floor"
      SaturateOnIntegerOverflow	on
      IntermediateResultsDataTypeStr "Inherit: Inherit via internal rule"
      AlgorithmType	      "Newton-Raphson"
      Iterations	      "3"
    }
    Block {
      BlockType		      MinMax
      Function		      "min"
      Inputs		      "1"
      InputSameDT	      on
      OutMin		      "[]"
      OutMax		      "[]"
      OutDataTypeStr	      "Inherit: Inherit via internal rule"
      LockScale		      off
      RndMeth		      "Floor"
      SaturateOnIntegerOverflow	on
      ZeroCross		      on
      SampleTime	      "-1"
    }
    Block {
      BlockType		      MultiPortSwitch
      DataPortOrder	      "One-based contiguous"
      Inputs		      "3"
      DataPortIndices	      "{1,2,3}"
      DataPortForDefault      "Last data port"
      DiagnosticForDefault    "Error"
      zeroidx		      off
      InputSameDT	      on
      OutMin		      "[]"
      OutMax		      "[]"
      OutDataTypeStr	      "Inherit: Inherit via internal rule"
      LockScale		      off
      RndMeth		      "Floor"
      SaturateOnIntegerOverflow	on
      SampleTime	      "-1"
      AllowDiffInputSizes     off
    }
    Block {
      BlockType		      Mux
      Inputs		      "4"
      DisplayOption	      "none"
      UseBusObject	      off
      BusObject		      "BusObject"
      NonVirtualBus	      off
    }
    Block {
      BlockType		      Outport
      Port		      "1"
      OutMin		      "[]"
      OutMax		      "[]"
      OutDataTypeStr	      "Inherit: auto"
      LockScale		      off
      BusOutputAsStruct	      off
      PortDimensions	      "-1"
      VarSizeSig	      "Inherit"
      SampleTime	      "-1"
      SignalType	      "auto"
      SamplingMode	      "auto"
      SourceOfInitialOutputValue "Dialog"
      OutputWhenDisabled      "held"
      InitialOutput	      "[]"
    }
    Block {
      BlockType		      Product
      Inputs		      "2"
      Multiplication	      "Element-wise(.*)"
      CollapseMode	      "All dimensions"
      CollapseDim	      "1"
      InputSameDT	      on
      OutMin		      "[]"
      OutMax		      "[]"
      OutDataTypeStr	      "Inherit: Same as first input"
      LockScale		      off
      RndMeth		      "Zero"
      SaturateOnIntegerOverflow	on
      SampleTime	      "-1"
    }
    Block {
      BlockType		      RelationalOperator
      Operator		      ">="
      InputSameDT	      on
      OutDataTypeStr	      "Inherit: Logical (see Configuration Parameters: Optimization)"
      ZeroCross		      on
      SampleTime	      "-1"
    }
    Block {
      BlockType		      Reshape
      OutputDimensionality    "1-D array"
      OutputDimensions	      "[1,1]"
    }
    Block {
      BlockType		      S-Function
      FunctionName	      "system"
      SFunctionModules	      "''"
      PortCounts	      "[]"
      SFunctionDeploymentMode off
    }
    Block {
      BlockType		      Saturate
      UpperLimitSource	      "Dialog"
      UpperLimit	      "0.5"
      LowerLimitSource	      "Dialog"
      LowerLimit	      "-0.5"
      LinearizeAsGain	      on
      ZeroCross		      on
      SampleTime	      "-1"
      OutMin		      "[]"
      OutMax		      "[]"
      OutDataTypeStr	      "Inherit: Same as input"
      LockScale		      off
      RndMeth		      "Floor"
    }
    Block {
      BlockType		      Scope
      ModelBased	      off
      TickLabels	      "OneTimeTick"
      ZoomMode		      "on"
      Grid		      "on"
      TimeRange		      "auto"
      YMin		      "-5"
      YMax		      "5"
      SaveToWorkspace	      off
      SaveName		      "ScopeData"
      DataFormat	      "Array"
      LimitDataPoints	      on
      MaxDataPoints	      "5000"
      Decimation	      "1"
      SampleInput	      off
      SampleTime	      "-1"
    }
    Block {
      BlockType		      Selector
      NumberOfDimensions      "1"
      IndexMode		      "One-based"
      InputPortWidth	      "-1"
      SampleTime	      "-1"
    }
    Block {
      BlockType		      Sqrt
      Operator		      "sqrt"
      OutputSignalType	      "auto"
      SampleTime	      "-1"
      OutMin		      "[]"
      OutMax		      "[]"
      OutDataTypeStr	      "Inherit: Same as first input"
      LockScale		      off
      RndMeth		      "Floor"
      SaturateOnIntegerOverflow	on
      IntermediateResultsDataTypeStr "Inherit: Inherit via internal rule"
      AlgorithmType	      "Exact"
      Iterations	      "3"
    }
    Block {
      BlockType		      Stop
    }
    Block {
      BlockType		      SubSystem
      ShowPortLabels	      "FromPortIcon"
      Permissions	      "ReadWrite"
      PermitHierarchicalResolution "All"
      TreatAsAtomicUnit	      off
      CheckFcnCallInpInsideContextMsg off
      SystemSampleTime	      "-1"
      RTWFcnNameOpts	      "Auto"
      RTWFileNameOpts	      "Auto"
      RTWMemSecFuncInitTerm   "Inherit from model"
      RTWMemSecFuncExecute    "Inherit from model"
      RTWMemSecDataConstants  "Inherit from model"
      RTWMemSecDataInternal   "Inherit from model"
      RTWMemSecDataParameters "Inherit from model"
      SimViewingDevice	      off
      DataTypeOverride	      "UseLocalSettings"
      DataTypeOverrideAppliesTo	"AllNumericTypes"
      MinMaxOverflowLogging   "UseLocalSettings"
      SFBlockType	      "NONE"
      Variant		      off
      GeneratePreprocessorConditionals off
    }
    Block {
      BlockType		      Sum
      IconShape		      "rectangular"
      Inputs		      "++"
      CollapseMode	      "All dimensions"
      CollapseDim	      "1"
      InputSameDT	      on
      AccumDataTypeStr	      "Inherit: Inherit via internal rule"
      OutMin		      "[]"
      OutMax		      "[]"
      OutDataTypeStr	      "Inherit: Same as first input"
      LockScale		      off
      RndMeth		      "Floor"
      SaturateOnIntegerOverflow	on
      SampleTime	      "-1"
    }
    Block {
      BlockType		      Switch
      Criteria		      "u2 >= Threshold"
      Threshold		      "0"
      InputSameDT	      on
      OutMin		      "[]"
      OutMax		      "[]"
      OutDataTypeStr	      "Inherit: Inherit via internal rule"
      LockScale		      off
      RndMeth		      "Floor"
      SaturateOnIntegerOverflow	on
      ZeroCross		      on
      SampleTime	      "-1"
      AllowDiffInputSizes     off
    }
    Block {
      BlockType		      Terminator
    }
    Block {
      BlockType		      UnitDelay
      InitialCondition	      "0"
      InputProcessing	      "Inherited"
      SampleTime	      "1"
      StateMustResolveToSignalObject off
      CodeGenStateStorageClass "Auto"
      HasFrameUpgradeWarning  on
    }
  }
  System {
    Name		    "BCISimulator"
    Location		    [1, 1, 1679, 1144]
    Open		    off
    ModelBrowserVisibility  off
    ModelBrowserWidth	    200
    ScreenColor		    "white"
    PaperOrientation	    "landscape"
    PaperPositionMode	    "auto"
    PaperType		    "usletter"
    PaperUnits		    "inches"
    TiledPaperMargins	    [0.500000, 0.500000, 0.500000, 0.500000]
    TiledPageScale	    1
    ShowPageBoundaries	    off
    ZoomFactor		    "104"
    ReportName		    "simulink-default.rpt"
    SIDHighWatermark	    "43726"
    Block {
      BlockType		      SubSystem
      Name		      "AddSubmovement"
      SID		      "24238"
      Ports		      [4, 2]
      Position		      [790, 363, 960, 472]
      ZOrder		      36
      MinAlgLoopOccurrences   off
      PropExecContextOutsideSubsystem off
      RTWSystemCode	      "Auto"
      FunctionWithSeparateData off
      Opaque		      off
      RequestExecContextInheritance off
      MaskHideContents	      off
      Port {
	PortNumber		2
	Name			"Multiple Submovement Controller Bus"
	RTWStorageClass		"Auto"
	DataLoggingNameMode	"SignalName"
      }
      System {
	Name			"AddSubmovement"
	Location		[1, 1, 1679, 1144]
	Open			off
	ModelBrowserVisibility	off
	ModelBrowserWidth	200
	ScreenColor		"white"
	PaperOrientation	"landscape"
	PaperPositionMode	"auto"
	PaperType		"usletter"
	PaperUnits		"inches"
	TiledPaperMargins	[0.500000, 0.500000, 0.500000, 0.500000]
	TiledPageScale		1
	ShowPageBoundaries	off
	ZoomFactor		"121"
	Block {
	  BlockType		  Inport
	  Name			  "enable"
	  SID			  "34880"
	  Position		  [795, 88, 825, 102]
	  ZOrder		  45
	  IconDisplay		  "Port number"
	}
	Block {
	  BlockType		  Inport
	  Name			  "PrevFused"
	  SID			  "24240"
	  Position		  [375, 28, 405, 42]
	  ZOrder		  -2
	  Port			  "2"
	  IconDisplay		  "Port number"
	}
	Block {
	  BlockType		  Inport
	  Name			  "GoalInfo"
	  SID			  "24239"
	  Position		  [540, 138, 570, 152]
	  ZOrder		  -1
	  Port			  "3"
	  IconDisplay		  "Port number"
	}
	Block {
	  BlockType		  Inport
	  Name			  "CorrectionBus"
	  SID			  "35027"
	  Position		  [180, 453, 210, 467]
	  ZOrder		  46
	  Port			  "4"
	  IconDisplay		  "Port number"
	}
	Block {
	  BlockType		  Bias
	  Name			  "Bias"
	  SID			  "43176"
	  Position		  [560, 310, 585, 330]
	  ZOrder		  198
	  ShowName		  off
	  Bias			  "-T"
	  SaturateOnIntegerOverflow off
	}
	Block {
	  BlockType		  BusCreator
	  Name			  "Bus Creator"
	  SID			  "34823"
	  Ports			  [5, 1]
	  Position		  [1350, 541, 1355, 679]
	  ZOrder		  1
	  ShowName		  off
	  Inputs		  "5"
	  DisplayOption		  "bar"
	}
	Block {
	  BlockType		  BusCreator
	  Name			  "Bus Creator1"
	  SID			  "35034"
	  Ports			  [2, 1]
	  Position		  [1250, 176, 1255, 389]
	  ZOrder		  50
	  ShowName		  off
	  Inputs		  "2"
	  DisplayOption		  "bar"
	}
	Block {
	  BlockType		  BusSelector
	  Name			  "Bus Selector"
	  SID			  "35028"
	  Ports			  [1, 4]
	  Position		  [445, 232, 450, 373]
	  ZOrder		  47
	  ShowName		  off
	  OutputSignals		  "NeededCorrection,PACSM,timeSinceLastReset,timeStepsSinceLastReset"
	  Port {
	    PortNumber		    1
	    Name		    "<NeededCorrection>"
	    RTWStorageClass	    "Auto"
	    DataLoggingNameMode	    "SignalName"
	  }
	  Port {
	    PortNumber		    2
	    Name		    "<PACSM>"
	    RTWStorageClass	    "Auto"
	    DataLoggingNameMode	    "SignalName"
	  }
	  Port {
	    PortNumber		    3
	    Name		    "<timeSinceLastReset>"
	    RTWStorageClass	    "Auto"
	    DataLoggingNameMode	    "SignalName"
	  }
	  Port {
	    PortNumber		    4
	    Name		    "<timeStepsSinceLastReset>"
	    RTWStorageClass	    "Auto"
	    DataLoggingNameMode	    "SignalName"
	  }
	}
	Block {
	  BlockType		  BusSelector
	  Name			  "Bus Selector1"
	  SID			  "35336"
	  Ports			  [1, 2]
	  Position		  [390, 624, 395, 671]
	  ZOrder		  187
	  ShowName		  off
	  OutputSignals		  "timeSinceLastReset,timeStepsSinceLastReset"
	  Port {
	    PortNumber		    1
	    Name		    "<timeSinceLastReset>"
	    RTWStorageClass	    "Auto"
	    DataLoggingNameMode	    "SignalName"
	  }
	  Port {
	    PortNumber		    2
	    Name		    "<timeStepsSinceLastReset>"
	    RTWStorageClass	    "Auto"
	    DataLoggingNameMode	    "SignalName"
	  }
	}
	Block {
	  BlockType		  Reference
	  Name			  "Compare\nTo Constant2"
	  SID			  "24236"
	  Ports			  [1, 1]
	  Position		  [725, 519, 800, 541]
	  ZOrder		  182
	  BlockMirror		  on
	  NamePlacement		  "alternate"
	  ShowName		  off
	  LibraryVersion	  "1.281"
	  SourceBlock		  "simulink/Logic and Bit\nOperations/Compare\nTo Constant"
	  SourceType		  "Compare To Constant"
	  relop			  ">="
	  const			  "maxSubs"
	  OutDataTypeStr	  "boolean"
	  ZeroCross		  on
	}
	Block {
	  BlockType		  Reference
	  Name			  "Compare\nTo Constant3"
	  SID			  "35282"
	  Ports			  [1, 1]
	  Position		  [475, 520, 560, 540]
	  ZOrder		  173
	  ShowName		  off
	  LibraryVersion	  "1.281"
	  SourceBlock		  "simulink/Logic and Bit\nOperations/Compare\nTo Constant"
	  SourceType		  "Compare To Constant"
	  relop			  ">"
	  const			  "maxTime - T/2"
	  OutDataTypeStr	  "boolean"
	  ZeroCross		  on
	}
	Block {
	  BlockType		  Constant
	  Name			  "Constant"
	  SID			  "43180"
	  Position		  [565, 332, 580, 348]
	  ZOrder		  200
	  ShowName		  off
	  Value			  "0"
	}
	Block {
	  BlockType		  Constant
	  Name			  "Constant1"
	  SID			  "43705"
	  Position		  [330, 70, 360, 100]
	  ZOrder		  202
	  ShowName		  off
	  Value			  "0"
	  OutDataTypeStr	  "boolean"
	}
	Block {
	  BlockType		  SubSystem
	  Name			  "ConvertToTrajectory"
	  SID			  "253"
	  Ports			  [5, 2, 1]
	  Position		  [965, 134, 1110, 516]
	  ZOrder		  -17
	  MinAlgLoopOccurrences	  off
	  PropExecContextOutsideSubsystem off
	  RTWSystemCode		  "Auto"
	  FunctionWithSeparateData off
	  Opaque		  off
	  RequestExecContextInheritance	off
	  MaskHideContents	  off
	  Port {
	    PortNumber		    1
	    Name		    "Command"
	    PropagatedSignals	    "out"
	    RTWStorageClass	    "Auto"
	    DataLoggingNameMode	    "SignalName"
	  }
	  Port {
	    PortNumber		    2
	    Name		    "RemainingDist"
	    RTWStorageClass	    "Auto"
	    DataLoggingNameMode	    "SignalName"
	  }
	  System {
	    Name		    "ConvertToTrajectory"
	    Location		    [1, 1, 1679, 1009]
	    Open		    off
	    ModelBrowserVisibility  off
	    ModelBrowserWidth	    200
	    ScreenColor		    "white"
	    PaperOrientation	    "landscape"
	    PaperPositionMode	    "auto"
	    PaperType		    "usletter"
	    PaperUnits		    "inches"
	    TiledPaperMargins	    [0.500000, 0.500000, 0.500000, 0.500000]
	    TiledPageScale	    1
	    ShowPageBoundaries	    off
	    ZoomFactor		    "110"
	    Block {
	      BlockType		      Inport
	      Name		      "Target&Start"
	      SID		      "256"
	      Position		      [430, 143, 460, 157]
	      ZOrder		      -1
	      IconDisplay	      "Port number"
	    }
	    Block {
	      BlockType		      Inport
	      Name		      "Subs"
	      SID		      "257"
	      Position		      [740, 453, 770, 467]
	      ZOrder		      -1
	      Port		      "2"
	      IconDisplay	      "Port number"
	      OutDataTypeStr	      "double"
	      SampleTime	      "T"
	      SamplingMode	      "Sample based"
	      Interpolate	      off
	    }
	    Block {
	      BlockType		      Inport
	      Name		      "NewSubIndex"
	      SID		      "258"
	      Position		      [670, 323, 700, 337]
	      ZOrder		      -1
	      Port		      "3"
	      IconDisplay	      "Port number"
	      OutDataTypeStr	      "int32"
	    }
	    Block {
	      BlockType		      Inport
	      Name		      "PrevFused"
	      SID		      "34961"
	      Position		      [750, 103, 780, 117]
	      ZOrder		      60
	      Port		      "4"
	      IconDisplay	      "Port number"
	    }
	    Block {
	      BlockType		      Inport
	      Name		      "timeStepsSinceLastReset"
	      SID		      "35219"
	      Position		      [290, 328, 320, 342]
	      ZOrder		      166
	      Port		      "5"
	      IconDisplay	      "Port number"
	      OutDataTypeStr	      "int32"
	    }
	    Block {
	      BlockType		      EnablePort
	      Name		      "Enable"
	      SID		      "34890"
	      Ports		      []
	      Position		      [312, 75, 332, 95]
	      ZOrder		      1
	    }
	    Block {
	      BlockType		      Sum
	      Name		      "Add"
	      SID		      "34962"
	      Ports		      [2, 1]
	      Position		      [915, 72, 945, 123]
	      ZOrder		      63
	      ShowName		      off
	      Inputs		      "+-"
	      InputSameDT	      off
	      OutDataTypeStr	      "Inherit: Inherit via internal rule"
	      SaturateOnIntegerOverflow	off
	      SampleTime	      "T"
	    }
	    Block {
	      BlockType		      Reference
	      Name		      "Compare\nTo Constant"
	      SID		      "113"
	      Ports		      [1, 1]
	      Position		      [1125, 82, 1210, 118]
	      ZOrder		      52
	      ShowName		      off
	      LibraryVersion	      "1.281"
	      SourceBlock	      "simulink/Logic and Bit\nOperations/Compare\nTo Constant"
	      SourceType	      "Compare To Constant"
	      relop		      "<="
	      const		      "targetRadius"
	      OutDataTypeStr	      "uint8"
	      ZeroCross		      on
	    }
	    Block {
	      BlockType		      Reference
	      Name		      "Compare To Zero"
	      SID		      "35230"
	      Ports		      [1, 1]
	      Position		      [1180, 125, 1210, 155]
	      ZOrder		      176
	      ShowName		      off
	      LibraryVersion	      "1.281"
	      SourceBlock	      "simulink/Logic and Bit\nOperations/Compare\nTo Zero"
	      SourceType	      "Compare To Zero"
	      relop		      "<="
	      OutDataTypeStr	      "boolean"
	      ZeroCross		      on
	    }
	    Block {
	      BlockType		      Reference
	      Name		      "Compare To Zero1"
	      SID		      "35252"
	      Ports		      [1, 1]
	      Position		      [855, 345, 885, 375]
	      ZOrder		      189
	      ShowName		      off
	      LibraryVersion	      "1.281"
	      SourceBlock	      "simulink/Logic and Bit\nOperations/Compare\nTo Zero"
	      SourceType	      "Compare To Zero"
	      relop		      "<="
	      OutDataTypeStr	      "boolean"
	      ZeroCross		      on
	    }
	    Block {
	      BlockType		      Constant
	      Name		      "Constant"
	      SID		      "259"
	      Position		      [490, 218, 575, 242]
	      ZOrder		      -4
	      ShowName		      off
	      Value		      "[0 0 0 0 0 0]"
	    }
	    Block {
	      BlockType		      Constant
	      Name		      "Constant3"
	      SID		      "35239"
	      Position		      [365, 605, 540, 635]
	      ZOrder		      183
	      ShowName		      off
	      Value		      "zeros(9,length(0:T:(maxTime+T)))"
	      OutDataTypeStr	      "double"
	    }
	    Block {
	      BlockType		      Reference
	      Name		      "Detect\nChange1"
	      SID		      "260"
	      Ports		      [1, 1]
	      Position		      [845, 321, 890, 339]
	      ZOrder		      -7
	      ShowName		      off
	      LibraryVersion	      "1.281"
	      SourceBlock	      "simulink/Logic and Bit\nOperations/Detect\nChange"
	      SourceType	      "Detect Change"
	      vinit		      "0"
	      InputProcessing	      "Inherited"
	      OutDataTypeStr	      "uint8"
	    }
	    Block {
	      BlockType		      LookupNDDirect
	      Name		      "Direct Lookup\nTable (n-D)"
	      SID		      "262"
	      Ports		      [2, 1]
	      Position		      [1130, 399, 1190, 461]
	      ZOrder		      -4
	      ShowName		      off
	      InputsSelectThisObjectFromTable "Column"
	      TableIsInput	      on
	    }
	    Block {
	      BlockType		      LookupNDDirect
	      Name		      "Direct Lookup\nTable (n-D)1"
	      SID		      "8814"
	      Ports		      [2, 1]
	      Position		      [1160, 724, 1215, 786]
	      ZOrder		      -4
	      ShowName		      off
	      InputsSelectThisObjectFromTable "Column"
	      TableIsInput	      on
	      DiagnosticForOutOfRangeInput "None"
	    }
	    Block {
	      BlockType		      Constant
	      Name		      "Enable3"
	      SID		      "7796"
	      Position		      [1410, 276, 1480, 294]
	      ZOrder		      -4
	      ShowName		      off
	      Value		      "positionUB"
	      OutDataTypeStr	      "double"
	    }
	    Block {
	      BlockType		      Constant
	      Name		      "Enable4"
	      SID		      "7797"
	      Position		      [1410, 320, 1480, 340]
	      ZOrder		      -4
	      ShowName		      off
	      Value		      "positionLB"
	      OutDataTypeStr	      "double"
	    }
	    Block {
	      BlockType		      Constant
	      Name		      "Enable5"
	      SID		      "7798"
	      Position		      [1410, 366, 1480, 384]
	      ZOrder		      -4
	      ShowName		      off
	      Value		      "velocityUB"
	      OutDataTypeStr	      "double"
	    }
	    Block {
	      BlockType		      Constant
	      Name		      "Enable6"
	      SID		      "7799"
	      Position		      [1410, 410, 1480, 430]
	      ZOrder		      -4
	      ShowName		      off
	      Value		      "velocityLB"
	      OutDataTypeStr	      "double"
	    }
	    Block {
	      BlockType		      From
	      Name		      "From1"
	      SID		      "35229"
	      Position		      [750, 729, 820, 751]
	      ZOrder		      175
	      BackgroundColor	      "green"
	      ShowName		      off
	      GotoTag		      "timeVector"
	    }
	    Block {
	      BlockType		      From
	      Name		      "From16"
	      SID		      "6902"
	      Position		      [795, 601, 835, 619]
	      ZOrder		      -9
	      ShowName		      off
	      GotoTag		      "TnS"
	    }
	    Block {
	      BlockType		      From
	      Name		      "From2"
	      SID		      "35227"
	      Position		      [750, 419, 820, 441]
	      ZOrder		      174
	      BackgroundColor	      "green"
	      ShowName		      off
	      GotoTag		      "timeVector"
	    }
	    Block {
	      BlockType		      From
	      Name		      "From3"
	      SID		      "35232"
	      Position		      [1015, 126, 1125, 154]
	      ZOrder		      178
	      BackgroundColor	      "orange"
	      ShowName		      off
	      GotoTag		      "stepsSinceLastReset"
	    }
	    Block {
	      BlockType		      From
	      Name		      "From4"
	      SID		      "35233"
	      Position		      [985, 253, 1100, 277]
	      ZOrder		      179
	      BackgroundColor	      "[1.000000, 0.501961, 0.000000]"
	      ShowName		      off
	      GotoTag		      "stepsSinceLastReset"
	    }
	    Block {
	      BlockType		      From
	      Name		      "From5"
	      SID		      "35241"
	      Position		      [395, 671, 505, 699]
	      ZOrder		      185
	      BackgroundColor	      "orange"
	      ShowName		      off
	      GotoTag		      "stepsSinceLastReset"
	    }
	    Block {
	      BlockType		      From
	      Name		      "From6"
	      SID		      "35253"
	      Position		      [730, 346, 840, 374]
	      ZOrder		      190
	      BackgroundColor	      "orange"
	      ShowName		      off
	      GotoTag		      "stepsSinceLastReset"
	    }
	    Block {
	      BlockType		      SubSystem
	      Name		      "Goal"
	      SID		      "6891"
	      Ports		      [2, 1]
	      Position		      [865, 548, 990, 632]
	      ZOrder		      -4
	      ShowName		      off
	      LibraryVersion	      "1.32"
	      ErrorFcn		      "Stateflow.Translate.translate"
	      PermitHierarchicalResolution "ExplicitOnly"
	      TreatAsAtomicUnit	      on
	      MinAlgLoopOccurrences   off
	      PropExecContextOutsideSubsystem off
	      RTWSystemCode	      "Auto"
	      FunctionWithSeparateData off
	      Opaque		      off
	      RequestExecContextInheritance off
	      MaskHideContents	      off
	      SFBlockType	      "MATLAB Function"
	      Object {
		$PropName		"MaskObject"
		$ObjectID		20
		$ClassName		"Simulink.Mask"
		Type			"Stateflow"
		Description		"Embedded MATLAB block"
		SelfModifiable		"on"
		Display			"bgColor = Simulink.Root.ColorString2Rgb(get_param(gcbh, 'BackgroundColor')); image(imread('private/eml_me"
		"mbrane_16.png','png','BackgroundColor',bgColor(1:3)),'center'); disp([10 10 'findGoal']);"
		IconOpaque		"off"
		IconUnits		"normalized"
	      }
	      System {
		Name			"Goal"
		Location		[219, 337, 814, 775]
		Open			off
		ModelBrowserVisibility	off
		ModelBrowserWidth	200
		ScreenColor		"white"
		PaperOrientation	"landscape"
		PaperPositionMode	"auto"
		PaperType		"usletter"
		PaperUnits		"inches"
		TiledPaperMargins	[0.500000, 0.500000, 0.500000, 0.500000]
		TiledPageScale		1
		ShowPageBoundaries	off
		ZoomFactor		"100"
		SIDHighWatermark	"24"
		Block {
		  BlockType		  Inport
		  Name			  "subs"
		  SID			  "6891::1"
		  Position		  [20, 101, 40, 119]
		  ZOrder		  -1
		  IconDisplay		  "Port number"
		}
		Block {
		  BlockType		  Inport
		  Name			  "tns"
		  SID			  "6891::18"
		  Position		  [20, 136, 40, 154]
		  ZOrder		  -2
		  Port			  "2"
		  IconDisplay		  "Port number"
		}
		Block {
		  BlockType		  Demux
		  Name			  " Demux "
		  SID			  "6891::21"
		  Ports			  [1, 1]
		  Position		  [270, 180, 320, 220]
		  ZOrder		  2
		  Outputs		  "1"
		}
		Block {
		  BlockType		  S-Function
		  Name			  " SFunction "
		  SID			  "6891::20"
		  Tag			  "Stateflow S-Function BCISimulator 19"
		  Ports			  [2, 2]
		  Position		  [180, 100, 230, 180]
		  ZOrder		  1
		  FunctionName		  "sf_sfun"
		  PortCounts		  "[2 2]"
		  EnableBusSupport	  on
		  Port {
		    PortNumber		    2
		    Name		    "plannedGoal"
		    RTWStorageClass	    "Auto"
		    DataLoggingNameMode	    "SignalName"
		  }
		}
		Block {
		  BlockType		  Terminator
		  Name			  " Terminator "
		  SID			  "6891::23"
		  Position		  [460, 191, 480, 209]
		  ZOrder		  4
		}
		Block {
		  BlockType		  Outport
		  Name			  "plannedGoal"
		  SID			  "6891::5"
		  Position		  [460, 101, 480, 119]
		  ZOrder		  -6
		  IconDisplay		  "Port number"
		}
		Line {
		  SrcBlock		  "subs"
		  SrcPort		  1
		  DstBlock		  " SFunction "
		  DstPort		  1
		}
		Line {
		  SrcBlock		  "tns"
		  SrcPort		  1
		  DstBlock		  " SFunction "
		  DstPort		  2
		}
		Line {
		  Name			  "plannedGoal"
		  Labels		  [0, 0]
		  SrcBlock		  " SFunction "
		  SrcPort		  2
		  DstBlock		  "plannedGoal"
		  DstPort		  1
		}
		Line {
		  SrcBlock		  " Demux "
		  SrcPort		  1
		  DstBlock		  " Terminator "
		  DstPort		  1
		}
		Line {
		  SrcBlock		  " SFunction "
		  SrcPort		  1
		  DstBlock		  " Demux "
		  DstPort		  1
		}
	      }
	    }
	    Block {
	      BlockType		      SubSystem
	      Name		      "Goal1"
	      SID		      "7795"
	      Ports		      [5, 1]
	      Position		      [1500, 221, 1585, 439]
	      ZOrder		      -4
	      ShowName		      off
	      LibraryVersion	      "1.32"
	      ErrorFcn		      "Stateflow.Translate.translate"
	      PermitHierarchicalResolution "ExplicitOnly"
	      TreatAsAtomicUnit	      on
	      MinAlgLoopOccurrences   off
	      PropExecContextOutsideSubsystem off
	      RTWSystemCode	      "Auto"
	      FunctionWithSeparateData off
	      Opaque		      off
	      RequestExecContextInheritance off
	      MaskHideContents	      off
	      SFBlockType	      "MATLAB Function"
	      Object {
		$PropName		"MaskObject"
		$ObjectID		21
		$ClassName		"Simulink.Mask"
		Type			"Stateflow"
		Description		"Embedded MATLAB block"
		SelfModifiable		"on"
		Display			"bgColor = Simulink.Root.ColorString2Rgb(get_param(gcbh, 'BackgroundColor')); image(imread('private/eml_me"
		"mbrane_16.png','png','BackgroundColor',bgColor(1:3)),'center'); disp([10 10 'applyBounds']);"
		IconOpaque		"off"
		IconUnits		"normalized"
	      }
	      System {
		Name			"Goal1"
		Location		[219, 337, 814, 775]
		Open			off
		ModelBrowserVisibility	off
		ModelBrowserWidth	200
		ScreenColor		"white"
		PaperOrientation	"landscape"
		PaperPositionMode	"auto"
		PaperType		"usletter"
		PaperUnits		"inches"
		TiledPaperMargins	[0.500000, 0.500000, 0.500000, 0.500000]
		TiledPageScale		1
		ShowPageBoundaries	off
		ZoomFactor		"100"
		SIDHighWatermark	"28"
		Block {
		  BlockType		  Inport
		  Name			  "in"
		  SID			  "7795::1"
		  Position		  [20, 101, 40, 119]
		  ZOrder		  -1
		  IconDisplay		  "Port number"
		}
		Block {
		  BlockType		  Inport
		  Name			  "positionUB"
		  SID			  "7795::18"
		  Position		  [20, 136, 40, 154]
		  ZOrder		  -2
		  Port			  "2"
		  IconDisplay		  "Port number"
		}
		Block {
		  BlockType		  Inport
		  Name			  "positionLB"
		  SID			  "7795::20"
		  Position		  [20, 171, 40, 189]
		  ZOrder		  -3
		  Port			  "3"
		  IconDisplay		  "Port number"
		}
		Block {
		  BlockType		  Inport
		  Name			  "velocityUB"
		  SID			  "7795::21"
		  Position		  [20, 206, 40, 224]
		  ZOrder		  -4
		  Port			  "4"
		  IconDisplay		  "Port number"
		}
		Block {
		  BlockType		  Inport
		  Name			  "velocityLB"
		  SID			  "7795::22"
		  Position		  [20, 246, 40, 264]
		  ZOrder		  -5
		  Port			  "5"
		  IconDisplay		  "Port number"
		}
		Block {
		  BlockType		  Demux
		  Name			  " Demux "
		  SID			  "7795::26"
		  Ports			  [1, 1]
		  Position		  [270, 265, 320, 305]
		  ZOrder		  2
		  Outputs		  "1"
		}
		Block {
		  BlockType		  S-Function
		  Name			  " SFunction "
		  SID			  "7795::25"
		  Tag			  "Stateflow S-Function BCISimulator 9"
		  Ports			  [5, 2]
		  Position		  [180, 104, 230, 266]
		  ZOrder		  1
		  FunctionName		  "sf_sfun"
		  PortCounts		  "[5 2]"
		  EnableBusSupport	  on
		  Port {
		    PortNumber		    2
		    Name		    "out"
		    RTWStorageClass	    "Auto"
		    DataLoggingNameMode	    "SignalName"
		  }
		}
		Block {
		  BlockType		  Terminator
		  Name			  " Terminator "
		  SID			  "7795::28"
		  Position		  [460, 276, 480, 294]
		  ZOrder		  4
		}
		Block {
		  BlockType		  Outport
		  Name			  "out"
		  SID			  "7795::5"
		  Position		  [460, 101, 480, 119]
		  ZOrder		  -11
		  IconDisplay		  "Port number"
		}
		Line {
		  SrcBlock		  "in"
		  SrcPort		  1
		  DstBlock		  " SFunction "
		  DstPort		  1
		}
		Line {
		  SrcBlock		  "positionUB"
		  SrcPort		  1
		  DstBlock		  " SFunction "
		  DstPort		  2
		}
		Line {
		  SrcBlock		  "positionLB"
		  SrcPort		  1
		  DstBlock		  " SFunction "
		  DstPort		  3
		}
		Line {
		  SrcBlock		  "velocityUB"
		  SrcPort		  1
		  DstBlock		  " SFunction "
		  DstPort		  4
		}
		Line {
		  SrcBlock		  "velocityLB"
		  SrcPort		  1
		  DstBlock		  " SFunction "
		  DstPort		  5
		}
		Line {
		  Name			  "out"
		  Labels		  [0, 0]
		  SrcBlock		  " SFunction "
		  SrcPort		  2
		  DstBlock		  "out"
		  DstPort		  1
		}
		Line {
		  SrcBlock		  " Demux "
		  SrcPort		  1
		  DstBlock		  " Terminator "
		  DstPort		  1
		}
		Line {
		  SrcBlock		  " SFunction "
		  SrcPort		  1
		  DstBlock		  " Demux "
		  DstPort		  1
		}
	      }
	    }
	    Block {
	      BlockType		      Goto
	      Name		      "Goto1"
	      SID		      "35231"
	      Position		      [365, 320, 485, 350]
	      ZOrder		      177
	      BackgroundColor	      "orange"
	      ShowName		      off
	      GotoTag		      "stepsSinceLastReset"
	    }
	    Block {
	      BlockType		      Goto
	      Name		      "Goto7"
	      SID		      "6901"
	      Position		      [525, 142, 565, 158]
	      ZOrder		      -10
	      ShowName		      off
	      GotoTag		      "TnS"
	    }
	    Block {
	      BlockType		      Goto
	      Name		      "Goto9"
	      SID		      "35228"
	      Position		      [425, 275, 490, 295]
	      ZOrder		      173
	      BackgroundColor	      "green"
	      ShowName		      off
	      GotoTag		      "timeVector"
	    }
	    Block {
	      BlockType		      Logic
	      Name		      "Logical Operator1"
	      SID		      "35254"
	      Ports		      [2, 1]
	      Position		      [915, 322, 945, 353]
	      ZOrder		      191
	      ShowName		      off
	      Operator		      "OR"
	      AllPortsSameDT	      off
	      OutDataTypeStr	      "boolean"
	    }
	    Block {
	      BlockType		      SubSystem
	      Name		      "MATLAB Function"
	      SID		      "138"
	      Ports		      [2, 1]
	      Position		      [1255, 86, 1345, 139]
	      ZOrder		      54
	      ShowName		      off
	      LibraryVersion	      "1.32"
	      ErrorFcn		      "Stateflow.Translate.translate"
	      PermitHierarchicalResolution "ExplicitOnly"
	      TreatAsAtomicUnit	      on
	      MinAlgLoopOccurrences   off
	      PropExecContextOutsideSubsystem off
	      SystemSampleTime	      "T"
	      RTWSystemCode	      "Auto"
	      FunctionWithSeparateData off
	      Opaque		      off
	      RequestExecContextInheritance off
	      MaskHideContents	      off
	      SFBlockType	      "MATLAB Function"
	      Object {
		$PropName		"MaskObject"
		$ObjectID		22
		$ClassName		"Simulink.Mask"
		Type			"Stateflow"
		Description		"Embedded MATLAB block"
		SelfModifiable		"on"
		Display			"bgColor = Simulink.Root.ColorString2Rgb(get_param(gcbh, 'BackgroundColor')); image(imread('private/eml_me"
		"mbrane_16.png','png','BackgroundColor',bgColor(1:3)),'center'); disp([10 10 'fcn']);"
		IconOpaque		"off"
		IconUnits		"normalized"
	      }
	      System {
		Name			"MATLAB Function"
		Location		[219, 337, 814, 775]
		Open			off
		ModelBrowserVisibility	off
		ModelBrowserWidth	200
		ScreenColor		"white"
		PaperOrientation	"landscape"
		PaperPositionMode	"auto"
		PaperType		"usletter"
		PaperUnits		"inches"
		TiledPaperMargins	[0.500000, 0.500000, 0.500000, 0.500000]
		TiledPageScale		1
		ShowPageBoundaries	off
		ZoomFactor		"100"
		SIDHighWatermark	"25"
		Block {
		  BlockType		  Inport
		  Name			  "current"
		  SID			  "138::18"
		  Position		  [20, 101, 40, 119]
		  ZOrder		  -1
		  IconDisplay		  "Port number"
		}
		Block {
		  BlockType		  Inport
		  Name			  "reset"
		  SID			  "138::25"
		  Position		  [20, 136, 40, 154]
		  ZOrder		  5
		  Port			  "2"
		  IconDisplay		  "Port number"
		}
		Block {
		  BlockType		  Demux
		  Name			  " Demux "
		  SID			  "138::22"
		  Ports			  [1, 1]
		  Position		  [270, 160, 320, 200]
		  ZOrder		  2
		  Outputs		  "1"
		}
		Block {
		  BlockType		  S-Function
		  Name			  " SFunction "
		  SID			  "138::21"
		  Tag			  "Stateflow S-Function BCISimulator 2"
		  Ports			  [2, 2]
		  Position		  [180, 100, 230, 160]
		  ZOrder		  1
		  FunctionName		  "sf_sfun"
		  PortCounts		  "[2 2]"
		  EnableBusSupport	  on
		  Port {
		    PortNumber		    2
		    Name		    "theSum"
		    RTWStorageClass	    "Auto"
		    DataLoggingNameMode	    "SignalName"
		  }
		}
		Block {
		  BlockType		  Terminator
		  Name			  " Terminator "
		  SID			  "138::24"
		  Position		  [460, 171, 480, 189]
		  ZOrder		  4
		}
		Block {
		  BlockType		  Outport
		  Name			  "theSum"
		  SID			  "138::5"
		  Position		  [460, 101, 480, 119]
		  ZOrder		  -5
		  IconDisplay		  "Port number"
		}
		Line {
		  SrcBlock		  "current"
		  SrcPort		  1
		  DstBlock		  " SFunction "
		  DstPort		  1
		}
		Line {
		  SrcBlock		  "reset"
		  SrcPort		  1
		  DstBlock		  " SFunction "
		  DstPort		  2
		}
		Line {
		  Name			  "theSum"
		  Labels		  [0, 0]
		  SrcBlock		  " SFunction "
		  SrcPort		  2
		  DstBlock		  "theSum"
		  DstPort		  1
		}
		Line {
		  SrcBlock		  " Demux "
		  SrcPort		  1
		  DstBlock		  " Terminator "
		  DstPort		  1
		}
		Line {
		  SrcBlock		  " SFunction "
		  SrcPort		  1
		  DstBlock		  " Demux "
		  DstPort		  1
		}
	      }
	    }
	    Block {
	      BlockType		      SubSystem
	      Name		      "MATLAB Function2"
	      SID		      "34965"
	      Ports		      [1, 1]
	      Position		      [1010, 78, 1055, 122]
	      ZOrder		      100
	      ShowName		      off
	      LibraryVersion	      "1.32"
	      ErrorFcn		      "Stateflow.Translate.translate"
	      PermitHierarchicalResolution "ExplicitOnly"
	      TreatAsAtomicUnit	      on
	      MinAlgLoopOccurrences   off
	      PropExecContextOutsideSubsystem off
	      RTWSystemCode	      "Auto"
	      FunctionWithSeparateData off
	      Opaque		      off
	      RequestExecContextInheritance off
	      MaskHideContents	      off
	      SFBlockType	      "MATLAB Function"
	      Object {
		$PropName		"MaskObject"
		$ObjectID		23
		$ClassName		"Simulink.Mask"
		Type			"Stateflow"
		Description		"Embedded MATLAB block"
		SelfModifiable		"on"
		Display			"bgColor = Simulink.Root.ColorString2Rgb(get_param(gcbh, 'BackgroundColor')); image(imread('private/eml_me"
		"mbrane_16.png','png','BackgroundColor',bgColor(1:3)),'center'); disp([10 10 'myNorm']);"
		IconOpaque		"off"
		IconUnits		"normalized"
	      }
	      System {
		Name			"MATLAB Function2"
		Location		[223, 338, 826, 833]
		Open			off
		ModelBrowserVisibility	off
		ModelBrowserWidth	200
		ScreenColor		"white"
		PaperOrientation	"landscape"
		PaperPositionMode	"auto"
		PaperType		"usletter"
		PaperUnits		"inches"
		TiledPaperMargins	[0.500000, 0.500000, 0.500000, 0.500000]
		TiledPageScale		1
		ShowPageBoundaries	off
		ZoomFactor		"100"
		SIDHighWatermark	"23"
		Block {
		  BlockType		  Inport
		  Name			  "v1"
		  SID			  "34965::1"
		  Position		  [20, 101, 40, 119]
		  ZOrder		  -1
		  IconDisplay		  "Port number"
		}
		Block {
		  BlockType		  Demux
		  Name			  " Demux "
		  SID			  "34965::20"
		  Ports			  [1, 1]
		  Position		  [270, 160, 320, 200]
		  ZOrder		  6
		  Outputs		  "1"
		}
		Block {
		  BlockType		  S-Function
		  Name			  " SFunction "
		  SID			  "34965::19"
		  Tag			  "Stateflow S-Function BCISimulator 14"
		  Ports			  [1, 2]
		  Position		  [180, 100, 230, 160]
		  ZOrder		  5
		  FunctionName		  "sf_sfun"
		  PortCounts		  "[1 2]"
		  EnableBusSupport	  on
		  Port {
		    PortNumber		    2
		    Name		    "y"
		    RTWStorageClass	    "Auto"
		    DataLoggingNameMode	    "SignalName"
		  }
		}
		Block {
		  BlockType		  Terminator
		  Name			  " Terminator "
		  SID			  "34965::22"
		  Position		  [460, 171, 480, 189]
		  ZOrder		  8
		}
		Block {
		  BlockType		  Outport
		  Name			  "y"
		  SID			  "34965::5"
		  Position		  [460, 101, 480, 119]
		  ZOrder		  -5
		  IconDisplay		  "Port number"
		}
		Line {
		  SrcBlock		  "v1"
		  SrcPort		  1
		  DstBlock		  " SFunction "
		  DstPort		  1
		}
		Line {
		  Name			  "y"
		  Labels		  [0, 0]
		  SrcBlock		  " SFunction "
		  SrcPort		  2
		  DstBlock		  "y"
		  DstPort		  1
		}
		Line {
		  SrcBlock		  " Demux "
		  SrcPort		  1
		  DstBlock		  " Terminator "
		  DstPort		  1
		}
		Line {
		  SrcBlock		  " SFunction "
		  SrcPort		  1
		  DstBlock		  " Demux "
		  DstPort		  1
		}
	      }
	    }
	    Block {
	      BlockType		      Mux
	      Name		      "Mux"
	      SID		      "266"
	      Ports		      [2, 1]
	      Position		      [615, 177, 620, 248]
	      ZOrder		      -12
	      ShowName		      off
	      Inputs		      "2"
	      DisplayOption	      "bar"
	      Port {
		PortNumber		1
		Name			"start position"
		RTWStorageClass		"Auto"
		DataLoggingNameMode	"SignalName"
	      }
	    }
	    Block {
	      BlockType		      Mux
	      Name		      "Mux1"
	      SID		      "6893"
	      Ports		      [3, 1]
	      Position		      [1365, 204, 1370, 276]
	      ZOrder		      -12
	      ShowName		      off
	      Inputs		      "3"
	      DisplayOption	      "bar"
	    }
	    Block {
	      BlockType		      SubSystem
	      Name		      "Select Goal1"
	      SID		      "6892"
	      Ports		      [2, 2]
	      Position		      [865, 674, 990, 761]
	      ZOrder		      -4
	      ShowName		      off
	      LibraryVersion	      "1.32"
	      ErrorFcn		      "Stateflow.Translate.translate"
	      PermitHierarchicalResolution "ExplicitOnly"
	      TreatAsAtomicUnit	      on
	      MinAlgLoopOccurrences   off
	      PropExecContextOutsideSubsystem off
	      RTWSystemCode	      "Auto"
	      FunctionWithSeparateData off
	      Opaque		      off
	      RequestExecContextInheritance off
	      MaskHideContents	      off
	      SFBlockType	      "MATLAB Function"
	      Object {
		$PropName		"MaskObject"
		$ObjectID		24
		$ClassName		"Simulink.Mask"
		Type			"Stateflow"
		Description		"Embedded MATLAB block"
		SelfModifiable		"on"
		Display			"bgColor = Simulink.Root.ColorString2Rgb(get_param(gcbh, 'BackgroundColor')); image(imread('private/eml_me"
		"mbrane_16.png','png','BackgroundColor',bgColor(1:3)),'center'); disp([10 10 'findEndTime']);"
		IconOpaque		"off"
		IconUnits		"normalized"
	      }
	      System {
		Name			"Select Goal1"
		Location		[219, 337, 814, 775]
		Open			off
		ModelBrowserVisibility	off
		ModelBrowserWidth	200
		ScreenColor		"white"
		PaperOrientation	"landscape"
		PaperPositionMode	"auto"
		PaperType		"usletter"
		PaperUnits		"inches"
		TiledPaperMargins	[0.500000, 0.500000, 0.500000, 0.500000]
		TiledPageScale		1
		ShowPageBoundaries	off
		ZoomFactor		"100"
		SIDHighWatermark	"23"
		Block {
		  BlockType		  Inport
		  Name			  "subs"
		  SID			  "6892::1"
		  Position		  [20, 101, 40, 119]
		  ZOrder		  -1
		  IconDisplay		  "Port number"
		}
		Block {
		  BlockType		  Inport
		  Name			  "timeVector"
		  SID			  "6892::22"
		  Position		  [20, 136, 40, 154]
		  ZOrder		  5
		  Port			  "2"
		  IconDisplay		  "Port number"
		}
		Block {
		  BlockType		  Demux
		  Name			  " Demux "
		  SID			  "6892::19"
		  Ports			  [1, 1]
		  Position		  [270, 180, 320, 220]
		  ZOrder		  2
		  Outputs		  "1"
		}
		Block {
		  BlockType		  S-Function
		  Name			  " SFunction "
		  SID			  "6892::18"
		  Tag			  "Stateflow S-Function BCISimulator 58"
		  Ports			  [2, 3]
		  Position		  [180, 100, 230, 180]
		  ZOrder		  1
		  FunctionName		  "sf_sfun"
		  PortCounts		  "[2 3]"
		  EnableBusSupport	  on
		  Port {
		    PortNumber		    2
		    Name		    "endTime"
		    RTWStorageClass	    "Auto"
		    DataLoggingNameMode	    "SignalName"
		  }
		  Port {
		    PortNumber		    3
		    Name		    "endIndex"
		    RTWStorageClass	    "Auto"
		    DataLoggingNameMode	    "SignalName"
		  }
		}
		Block {
		  BlockType		  Terminator
		  Name			  " Terminator "
		  SID			  "6892::21"
		  Position		  [460, 191, 480, 209]
		  ZOrder		  4
		}
		Block {
		  BlockType		  Outport
		  Name			  "endTime"
		  SID			  "6892::5"
		  Position		  [460, 101, 480, 119]
		  ZOrder		  -5
		  IconDisplay		  "Port number"
		}
		Block {
		  BlockType		  Outport
		  Name			  "endIndex"
		  SID			  "6892::23"
		  Position		  [460, 136, 480, 154]
		  ZOrder		  6
		  Port			  "2"
		  IconDisplay		  "Port number"
		}
		Line {
		  SrcBlock		  "subs"
		  SrcPort		  1
		  DstBlock		  " SFunction "
		  DstPort		  1
		}
		Line {
		  SrcBlock		  "timeVector"
		  SrcPort		  1
		  DstBlock		  " SFunction "
		  DstPort		  2
		}
		Line {
		  Name			  "endTime"
		  Labels		  [0, 0]
		  SrcBlock		  " SFunction "
		  SrcPort		  2
		  DstBlock		  "endTime"
		  DstPort		  1
		}
		Line {
		  Name			  "endIndex"
		  Labels		  [0, 0]
		  SrcBlock		  " SFunction "
		  SrcPort		  3
		  DstBlock		  "endIndex"
		  DstPort		  1
		}
		Line {
		  SrcBlock		  " Demux "
		  SrcPort		  1
		  DstBlock		  " Terminator "
		  DstPort		  1
		}
		Line {
		  SrcBlock		  " SFunction "
		  SrcPort		  1
		  DstBlock		  " Demux "
		  DstPort		  1
		}
	      }
	    }
	    Block {
	      BlockType		      Selector
	      Name		      "Selector"
	      SID		      "267"
	      Ports		      [1, 1]
	      Position		      [535, 186, 565, 204]
	      ZOrder		      -17
	      ShowName		      off
	      InputPortWidth	      "6"
	      IndexOptions	      "Index vector (dialog)"
	      Indices		      "[4:6]"
	      OutputSizes	      "1"
	    }
	    Block {
	      BlockType		      Selector
	      Name		      "Selector1"
	      SID		      "8816"
	      Ports		      [1, 1]
	      Position		      [1475, 731, 1505, 749]
	      ZOrder		      -17
	      ShowName		      off
	      InputPortWidth	      "9"
	      IndexOptions	      "Index vector (dialog)"
	      Indices		      "1:6"
	      OutputSizes	      "1"
	    }
	    Block {
	      BlockType		      Selector
	      Name		      "Selector2"
	      SID		      "34963"
	      Ports		      [1, 1]
	      Position		      [835, 76, 870, 94]
	      ZOrder		      61
	      ShowName		      off
	      InputPortWidth	      "6"
	      IndexOptions	      "Index vector (dialog)"
	      Indices		      "1:3"
	      OutputSizes	      "1"
	    }
	    Block {
	      BlockType		      Selector
	      Name		      "Selector3"
	      SID		      "34964"
	      Ports		      [1, 1]
	      Position		      [835, 101, 870, 119]
	      ZOrder		      62
	      ShowName		      off
	      InputPortWidth	      "13"
	      IndexOptions	      "Index vector (dialog)"
	      Indices		      "1:3"
	      OutputSizes	      "1"
	    }
	    Block {
	      BlockType		      Stop
	      Name		      "Stop Simulation2"
	      SID		      "34918"
	      Position		      [1485, 97, 1520, 133]
	      ZOrder		      56
	      ShowName		      off
	    }
	    Block {
	      BlockType		      Sum
	      Name		      "Sum"
	      SID		      "268"
	      Ports		      [2, 1]
	      Position		      [1240, 205, 1260, 225]
	      ZOrder		      -18
	      ShowName		      off
	      IconShape		      "round"
	      Inputs		      "|++"
	      InputSameDT	      off
	      OutDataTypeStr	      "Inherit: Inherit via internal rule"
	      SaturateOnIntegerOverflow	off
	    }
	    Block {
	      BlockType		      Sum
	      Name		      "Sum1"
	      SID		      "8812"
	      Ports		      [2, 1]
	      Position		      [1395, 710, 1420, 770]
	      ZOrder		      -18
	      ShowName		      off
	      Inputs		      "-+"
	      InputSameDT	      off
	      OutDataTypeStr	      "Inherit: Inherit via internal rule"
	      SaturateOnIntegerOverflow	off
	      SampleTime	      "T"
	    }
	    Block {
	      BlockType		      Switch
	      Name		      "Switch"
	      SID		      "35242"
	      Position		      [665, 505, 705, 555]
	      ZOrder		      186
	      BlockRotation	      270
	      Criteria		      "u2 > Threshold"
	      InputSameDT	      off
	      SaturateOnIntegerOverflow	off
	    }
	    Block {
	      BlockType		      Reference
	      Name		      "Unit Delay External IC"
	      SID		      "35238"
	      Ports		      [2, 1]
	      Position		      [590, 557, 625, 593]
	      ZOrder		      182
	      ShowName		      off
	      LibraryVersion	      "1.281"
	      SourceBlock	      "simulink/Additional Math\n& Discrete/Additional\nDiscrete/Unit Delay\nExternal IC"
	      SourceType	      "Unit Delay External Initial Condition"
	      tsamp		      "T"
	    }
	    Block {
	      BlockType		      Reference
	      Name		      "holdtime is 1 second"
	      SID		      "92"
	      Ports		      [1, 1]
	      Position		      [1385, 100, 1435, 130]
	      ZOrder		      53
	      LibraryVersion	      "1.281"
	      SourceBlock	      "simulink/Logic and Bit\nOperations/Compare\nTo Constant"
	      SourceType	      "Compare To Constant"
	      relop		      ">="
	      const		      "1/T"
	      OutDataTypeStr	      "boolean"
	      ZeroCross		      on
	    }
	    Block {
	      BlockType		      SubSystem
	      Name		      "minJerkCalculations"
	      SID		      "269"
	      Ports		      [4, 1, 1]
	      Position		      [875, 386, 1005, 504]
	      ZOrder		      -17
	      MinAlgLoopOccurrences   off
	      PropExecContextOutsideSubsystem off
	      RTWSystemCode	      "Auto"
	      FunctionWithSeparateData off
	      Opaque		      off
	      RequestExecContextInheritance off
	      MaskHideContents	      off
	      System {
		Name			"minJerkCalculations"
		Location		[1, 1, 1679, 1009]
		Open			off
		ModelBrowserVisibility	off
		ModelBrowserWidth	200
		ScreenColor		"white"
		PaperOrientation	"landscape"
		PaperPositionMode	"auto"
		PaperType		"usletter"
		PaperUnits		"inches"
		TiledPaperMargins	[0.500000, 0.500000, 0.500000, 0.500000]
		TiledPageScale		1
		ShowPageBoundaries	off
		ZoomFactor		"100"
		Block {
		  BlockType		  Inport
		  Name			  "NewSubIndex"
		  SID			  "271"
		  Position		  [145, 158, 175, 172]
		  ZOrder		  -1
		  IconDisplay		  "Port number"
		  OutDataTypeStr	  "int32"
		  PortDimensions	  "1"
		  SignalType		  "real"
		  SamplingMode		  "Sample based"
		}
		Block {
		  BlockType		  Inport
		  Name			  "timeVector"
		  SID			  "35226"
		  Position		  [145, 238, 175, 252]
		  ZOrder		  8
		  Port			  "2"
		  IconDisplay		  "Port number"
		  OutDataTypeStr	  "double"
		  SampleTime		  "T"
		  SignalType		  "real"
		  SamplingMode		  "Sample based"
		}
		Block {
		  BlockType		  Inport
		  Name			  "Submovements"
		  SID			  "270"
		  Position		  [145, 118, 175, 132]
		  ZOrder		  -1
		  Port			  "3"
		  IconDisplay		  "Port number"
		  OutDataTypeStr	  "double"
		  VarSizeSig		  "No"
		  SignalType		  "real"
		  SamplingMode		  "Sample based"
		}
		Block {
		  BlockType		  Inport
		  Name			  "PrevMJVector"
		  SID			  "272"
		  Position		  [145, 378, 175, 392]
		  ZOrder		  -1
		  Port			  "4"
		  IconDisplay		  "Port number"
		  OutDataTypeStr	  "double"
		  SampleTime		  "T"
		  SignalType		  "real"
		  SamplingMode		  "Sample based"
		}
		Block {
		  BlockType		  EnablePort
		  Name			  "Enable"
		  SID			  "273"
		  Ports			  []
		  Position		  [282, 25, 302, 45]
		  ZOrder		  -2
		  PropagateVarSize	  "During execution"
		  SampleTime		  "[0.01,0]"
		  OutDataTypeStr	  "uint8"
		}
		Block {
		  BlockType		  Sum
		  Name			  "Add"
		  SID			  "274"
		  Ports			  [2, 1]
		  Position		  [500, 362, 530, 393]
		  ZOrder		  -2
		  ShowName		  off
		  AccumDataTypeStr	  "Inherit: Same as first input"
		  SaturateOnIntegerOverflow off
		}
		Block {
		  BlockType		  SubSystem
		  Name			  "MATLAB Function"
		  SID			  "283"
		  Ports			  [3, 1]
		  Position		  [310, 180, 420, 310]
		  ZOrder		  -4
		  ShowName		  off
		  LibraryVersion	  "1.32"
		  ErrorFcn		  "Stateflow.Translate.translate"
		  PermitHierarchicalResolution "ExplicitOnly"
		  TreatAsAtomicUnit	  on
		  MinAlgLoopOccurrences	  off
		  PropExecContextOutsideSubsystem off
		  RTWSystemCode		  "Auto"
		  FunctionWithSeparateData off
		  Opaque		  off
		  RequestExecContextInheritance	off
		  MaskHideContents	  off
		  SFBlockType		  "MATLAB Function"
		  Object {
		    $PropName		    "MaskObject"
		    $ObjectID		    25
		    $ClassName		    "Simulink.Mask"
		    Type		    "Stateflow"
		    Description		    "Embedded MATLAB block"
		    SelfModifiable	    "on"
		    Display		    "bgColor = Simulink.Root.ColorString2Rgb(get_param(gcbh, 'BackgroundColor')); image(imread('private"
		    "/eml_membrane_16.png','png','BackgroundColor',bgColor(1:3)),'center'); disp([10 10 'minJerk']);"
		    IconOpaque		    "off"
		    IconUnits		    "normalized"
		  }
		  System {
		    Name		    "MATLAB Function"
		    Location		    [219, 337, 814, 775]
		    Open		    off
		    ModelBrowserVisibility  off
		    ModelBrowserWidth	    200
		    ScreenColor		    "white"
		    PaperOrientation	    "landscape"
		    PaperPositionMode	    "auto"
		    PaperType		    "usletter"
		    PaperUnits		    "inches"
		    TiledPaperMargins	    [0.500000, 0.500000, 0.500000, 0.500000]
		    TiledPageScale	    1
		    ShowPageBoundaries	    off
		    ZoomFactor		    "100"
		    SIDHighWatermark	    "15"
		    Block {
		    BlockType		    Inport
		    Name		    "Submovement"
		    SID			    "283::1"
		    Position		    [20, 101, 40, 119]
		    ZOrder		    -1
		    IconDisplay		    "Port number"
		    }
		    Block {
		    BlockType		    Inport
		    Name		    "timeVector"
		    SID			    "283::2"
		    Position		    [20, 136, 40, 154]
		    ZOrder		    -2
		    Port		    "2"
		    IconDisplay		    "Port number"
		    }
		    Block {
		    BlockType		    Inport
		    Name		    "fitTemplate"
		    SID			    "283::3"
		    Position		    [20, 171, 40, 189]
		    ZOrder		    -3
		    Port		    "3"
		    IconDisplay		    "Port number"
		    }
		    Block {
		    BlockType		    Demux
		    Name		    " Demux "
		    SID			    "283::11"
		    Ports		    [1, 1]
		    Position		    [270, 220, 320, 260]
		    ZOrder		    2
		    Outputs		    "1"
		    }
		    Block {
		    BlockType		    S-Function
		    Name		    " SFunction "
		    SID			    "283::10"
		    Tag			    "Stateflow S-Function BCISimulator 7"
		    Ports		    [3, 2]
		    Position		    [180, 100, 230, 220]
		    ZOrder		    1
		    FunctionName	    "sf_sfun"
		    PortCounts		    "[3 2]"
		    EnableBusSupport	    on
		    Port {
		    PortNumber		    2
		    Name		    "fit"
		    RTWStorageClass	    "Auto"
		    DataLoggingNameMode	    "SignalName"
		    }
		    }
		    Block {
		    BlockType		    Terminator
		    Name		    " Terminator "
		    SID			    "283::13"
		    Position		    [460, 231, 480, 249]
		    ZOrder		    4
		    }
		    Block {
		    BlockType		    Outport
		    Name		    "fit"
		    SID			    "283::9"
		    Position		    [460, 101, 480, 119]
		    ZOrder		    -9
		    IconDisplay		    "Port number"
		    }
		    Line {
		    SrcBlock		    "Submovement"
		    SrcPort		    1
		    DstBlock		    " SFunction "
		    DstPort		    1
		    }
		    Line {
		    SrcBlock		    "timeVector"
		    SrcPort		    1
		    DstBlock		    " SFunction "
		    DstPort		    2
		    }
		    Line {
		    SrcBlock		    "fitTemplate"
		    SrcPort		    1
		    DstBlock		    " SFunction "
		    DstPort		    3
		    }
		    Line {
		    Name		    "fit"
		    Labels		    [0, 0]
		    SrcBlock		    " SFunction "
		    SrcPort		    2
		    DstBlock		    "fit"
		    DstPort		    1
		    }
		    Line {
		    SrcBlock		    " Demux "
		    SrcPort		    1
		    DstBlock		    " Terminator "
		    DstPort		    1
		    }
		    Line {
		    SrcBlock		    " SFunction "
		    SrcPort		    1
		    DstBlock		    " Demux "
		    DstPort		    1
		    }
		  }
		}
		Block {
		  BlockType		  Selector
		  Name			  "Selector"
		  SID			  "285"
		  Ports			  [2, 1]
		  Position		  [210, 107, 250, 183]
		  ZOrder		  -17
		  NumberOfDimensions	  "2"
		  InputPortWidth	  "3"
		  IndexOptions		  "Select all,Index vector (port)"
		  Indices		  "[1 3],1"
		  OutputSizes		  "1,1"
		}
		Block {
		  BlockType		  Outport
		  Name			  "NewMJVector"
		  SID			  "290"
		  Position		  [600, 373, 630, 387]
		  ZOrder		  -3
		  IconDisplay		  "Port number"
		  OutDataTypeStr	  "double"
		  SignalType		  "real"
		  SamplingMode		  "Sample based"
		}
		Line {
		  SrcBlock		  "PrevMJVector"
		  SrcPort		  1
		  Points		  [95, 0]
		  Branch {
		    Points		    [0, -95]
		    DstBlock		    "MATLAB Function"
		    DstPort		    3
		  }
		  Branch {
		    DstBlock		    "Add"
		    DstPort		    2
		  }
		}
		Line {
		  SrcBlock		  "Selector"
		  SrcPort		  1
		  Points		  [20, 0; 0, 55]
		  DstBlock		  "MATLAB Function"
		  DstPort		  1
		}
		Line {
		  SrcBlock		  "NewSubIndex"
		  SrcPort		  1
		  DstBlock		  "Selector"
		  DstPort		  2
		}
		Line {
		  SrcBlock		  "timeVector"
		  SrcPort		  1
		  DstBlock		  "MATLAB Function"
		  DstPort		  2
		}
		Line {
		  SrcBlock		  "Add"
		  SrcPort		  1
		  DstBlock		  "NewMJVector"
		  DstPort		  1
		}
		Line {
		  Labels		  [1, 0]
		  SrcBlock		  "MATLAB Function"
		  SrcPort		  1
		  Points		  [46, 0; 0, 125]
		  DstBlock		  "Add"
		  DstPort		  1
		}
		Line {
		  SrcBlock		  "Submovements"
		  SrcPort		  1
		  DstBlock		  "Selector"
		  DstPort		  1
		}
	      }
	    }
	    Block {
	      BlockType		      Constant
	      Name		      "timeVector"
	      SID		      "35175"
	      Position		      [280, 276, 370, 294]
	      ZOrder		      151
	      ShowName		      off
	      Value		      "0:T:(maxTime+T)"
	      VectorParams1D	      off
	    }
	    Block {
	      BlockType		      Outport
	      Name		      "Command Trajectory"
	      SID		      "292"
	      Position		      [1635, 323, 1665, 337]
	      ZOrder		      -9
	      IconDisplay	      "Port number"
	    }
	    Block {
	      BlockType		      Outport
	      Name		      "RemainingDist"
	      SID		      "8811"
	      Position		      [1575, 733, 1605, 747]
	      ZOrder		      -9
	      Port		      "2"
	      IconDisplay	      "Port number"
	    }
	    Line {
	      Labels		      [1, 0]
	      SrcBlock		      "minJerkCalculations"
	      SrcPort		      1
	      Points		      [30, 0]
	      Branch {
		Points			[0, 325]
		DstBlock		"Direct Lookup\nTable (n-D)1"
		DstPort			2
	      }
	      Branch {
		Points			[0, -147; -471, 0; 0, 267]
		DstBlock		"Unit Delay External IC"
		DstPort			1
	      }
	      Branch {
		DstBlock		"Direct Lookup\nTable (n-D)"
		DstPort			2
	      }
	    }
	    Line {
	      SrcBlock		      "Direct Lookup\nTable (n-D)"
	      SrcPort		      1
	      Points		      [55, 0]
	      Branch {
		Points			[0, 295]
		DstBlock		"Sum1"
		DstPort			1
	      }
	      Branch {
		DstBlock		"Sum"
		DstPort			2
	      }
	    }
	    Line {
	      SrcBlock		      "Selector"
	      SrcPort		      1
	      DstBlock		      "Mux"
	      DstPort		      1
	    }
	    Line {
	      SrcBlock		      "Constant"
	      SrcPort		      1
	      DstBlock		      "Mux"
	      DstPort		      2
	    }
	    Line {
	      Name		      "start position"
	      Labels		      [1, 1]
	      SrcBlock		      "Mux"
	      SrcPort		      1
	      DstBlock		      "Sum"
	      DstPort		      1
	    }
	    Line {
	      SrcBlock		      "Goal"
	      SrcPort		      1
	      Points		      [294, 0; 0, -350]
	      DstBlock		      "Mux1"
	      DstPort		      2
	    }
	    Line {
	      SrcBlock		      "Select Goal1"
	      SrcPort		      1
	      Points		      [351, 0; 0, -430]
	      DstBlock		      "Mux1"
	      DstPort		      3
	    }
	    Line {
	      SrcBlock		      "Target&Start"
	      SrcPort		      1
	      Points		      [30, 0]
	      Branch {
		Points			[0, 45]
		DstBlock		"Selector"
		DstPort			1
	      }
	      Branch {
		DstBlock		"Goto7"
		DstPort			1
	      }
	      Branch {
		Points			[0, -65]
		DstBlock		"Selector2"
		DstPort			1
	      }
	    }
	    Line {
	      SrcBlock		      "From16"
	      SrcPort		      1
	      DstBlock		      "Goal"
	      DstPort		      2
	    }
	    Line {
	      SrcBlock		      "Sum"
	      SrcPort		      1
	      DstBlock		      "Mux1"
	      DstPort		      1
	    }
	    Line {
	      SrcBlock		      "Mux1"
	      SrcPort		      1
	      DstBlock		      "Goal1"
	      DstPort		      1
	    }
	    Line {
	      SrcBlock		      "Goal1"
	      SrcPort		      1
	      Points		      [0, 0]
	      DstBlock		      "Command Trajectory"
	      DstPort		      1
	    }
	    Line {
	      SrcBlock		      "Enable3"
	      SrcPort		      1
	      DstBlock		      "Goal1"
	      DstPort		      2
	    }
	    Line {
	      SrcBlock		      "Enable4"
	      SrcPort		      1
	      DstBlock		      "Goal1"
	      DstPort		      3
	    }
	    Line {
	      SrcBlock		      "Enable5"
	      SrcPort		      1
	      DstBlock		      "Goal1"
	      DstPort		      4
	    }
	    Line {
	      SrcBlock		      "Enable6"
	      SrcPort		      1
	      DstBlock		      "Goal1"
	      DstPort		      5
	    }
	    Line {
	      SrcBlock		      "Select Goal1"
	      SrcPort		      2
	      DstBlock		      "Direct Lookup\nTable (n-D)1"
	      DstPort		      1
	    }
	    Line {
	      SrcBlock		      "Direct Lookup\nTable (n-D)1"
	      SrcPort		      1
	      DstBlock		      "Sum1"
	      DstPort		      2
	    }
	    Line {
	      SrcBlock		      "Sum1"
	      SrcPort		      1
	      DstBlock		      "Selector1"
	      DstPort		      1
	    }
	    Line {
	      SrcBlock		      "Selector1"
	      SrcPort		      1
	      DstBlock		      "RemainingDist"
	      DstPort		      1
	    }
	    Line {
	      SrcBlock		      "NewSubIndex"
	      SrcPort		      1
	      Points		      [12, 0]
	      Branch {
		Points			[0, 70]
		DstBlock		"minJerkCalculations"
		DstPort			1
	      }
	      Branch {
		DstBlock		"Detect\nChange1"
		DstPort			1
	      }
	    }
	    Line {
	      SrcBlock		      "MATLAB Function"
	      SrcPort		      1
	      DstBlock		      "holdtime is 1 second"
	      DstPort		      1
	    }
	    Line {
	      SrcBlock		      "Compare\nTo Constant"
	      SrcPort		      1
	      DstBlock		      "MATLAB Function"
	      DstPort		      1
	    }
	    Line {
	      SrcBlock		      "holdtime is 1 second"
	      SrcPort		      1
	      DstBlock		      "Stop Simulation2"
	      DstPort		      1
	    }
	    Line {
	      SrcBlock		      "Selector2"
	      SrcPort		      1
	      DstBlock		      "Add"
	      DstPort		      1
	    }
	    Line {
	      SrcBlock		      "Selector3"
	      SrcPort		      1
	      DstBlock		      "Add"
	      DstPort		      2
	    }
	    Line {
	      SrcBlock		      "PrevFused"
	      SrcPort		      1
	      DstBlock		      "Selector3"
	      DstPort		      1
	    }
	    Line {
	      SrcBlock		      "Add"
	      SrcPort		      1
	      DstBlock		      "MATLAB Function2"
	      DstPort		      1
	    }
	    Line {
	      SrcBlock		      "MATLAB Function2"
	      SrcPort		      1
	      DstBlock		      "Compare\nTo Constant"
	      DstPort		      1
	    }
	    Line {
	      SrcBlock		      "timeVector"
	      SrcPort		      1
	      DstBlock		      "Goto9"
	      DstPort		      1
	    }
	    Line {
	      SrcBlock		      "From2"
	      SrcPort		      1
	      DstBlock		      "minJerkCalculations"
	      DstPort		      2
	    }
	    Line {
	      SrcBlock		      "From1"
	      SrcPort		      1
	      DstBlock		      "Select Goal1"
	      DstPort		      2
	    }
	    Line {
	      SrcBlock		      "Compare To Zero"
	      SrcPort		      1
	      Points		      [17, 0; 0, -15]
	      DstBlock		      "MATLAB Function"
	      DstPort		      2
	    }
	    Line {
	      SrcBlock		      "From3"
	      SrcPort		      1
	      DstBlock		      "Compare To Zero"
	      DstPort		      1
	    }
	    Line {
	      SrcBlock		      "Constant3"
	      SrcPort		      1
	      Points		      [24, 0]
	      Branch {
		Points			[0, -35]
		DstBlock		"Unit Delay External IC"
		DstPort			2
	      }
	      Branch {
		Points			[131, 0]
		DstBlock		"Switch"
		DstPort			3
	      }
	    }
	    Line {
	      SrcBlock		      "Unit Delay External IC"
	      SrcPort		      1
	      Points		      [40, 0]
	      DstBlock		      "Switch"
	      DstPort		      1
	    }
	    Line {
	      SrcBlock		      "Switch"
	      SrcPort		      1
	      Points		      [0, -10]
	      DstBlock		      "minJerkCalculations"
	      DstPort		      4
	    }
	    Line {
	      SrcBlock		      "From6"
	      SrcPort		      1
	      DstBlock		      "Compare To Zero1"
	      DstPort		      1
	    }
	    Line {
	      SrcBlock		      "Detect\nChange1"
	      SrcPort		      1
	      DstBlock		      "Logical Operator1"
	      DstPort		      1
	    }
	    Line {
	      SrcBlock		      "Compare To Zero1"
	      SrcPort		      1
	      Points		      [10, 0]
	      DstBlock		      "Logical Operator1"
	      DstPort		      2
	    }
	    Line {
	      SrcBlock		      "Logical Operator1"
	      SrcPort		      1
	      Points		      [9, 0; 0, 20; -19, 0]
	      DstBlock		      "minJerkCalculations"
	      DstPort		      enable
	    }
	    Line {
	      SrcBlock		      "From5"
	      SrcPort		      1
	      Points		      [175, 0]
	      DstBlock		      "Switch"
	      DstPort		      2
	    }
	    Line {
	      SrcBlock		      "From4"
	      SrcPort		      1
	      Points		      [0, 150]
	      DstBlock		      "Direct Lookup\nTable (n-D)"
	      DstPort		      1
	    }
	    Line {
	      SrcBlock		      "timeStepsSinceLastReset"
	      SrcPort		      1
	      DstBlock		      "Goto1"
	      DstPort		      1
	    }
	    Line {
	      SrcBlock		      "Subs"
	      SrcPort		      1
	      Points		      [8, 0]
	      Branch {
		Points			[0, 110]
		Branch {
		  Points		  [0, 125]
		  DstBlock		  "Select Goal1"
		  DstPort		  1
		}
		Branch {
		  DstBlock		  "Goal"
		  DstPort		  1
		}
	      }
	      Branch {
		DstBlock		"minJerkCalculations"
		DstPort			3
	      }
	    }
	    Annotation {
	      SID		      "29893"
	      Position		      [837, 482]
	    }
	  }
	}
	Block {
	  BlockType		  From
	  Name			  "From1"
	  SID			  "35215"
	  Position		  [535, 204, 605, 226]
	  ZOrder		  165
	  ShowName		  off
	  GotoTag		  "prevFused"
	}
	Block {
	  BlockType		  From
	  Name			  "From2"
	  SID			  "35216"
	  Position		  [870, 389, 940, 411]
	  ZOrder		  166
	  ShowName		  off
	  GotoTag		  "prevFused"
	}
	Block {
	  BlockType		  From
	  Name			  "From5"
	  SID			  "35335"
	  Position		  [1135, 324, 1205, 346]
	  ZOrder		  186
	  ShowName		  off
	  GotoTag		  "reset"
	  Port {
	    PortNumber		    1
	    Name		    "reset"
	    RTWStorageClass	    "Auto"
	    DataLoggingNameMode	    "SignalName"
	  }
	}
	Block {
	  BlockType		  From
	  Name			  "From6"
	  SID			  "35349"
	  Position		  [775, 24, 845, 46]
	  ZOrder		  191
	  BackgroundColor	  "red"
	  ShowName		  off
	  GotoTag		  "stop"
	}
	Block {
	  BlockType		  SubSystem
	  Name			  "GenerateSubmovement"
	  SID			  "142"
	  Ports			  [5, 2]
	  Position		  [675, 160, 820, 340]
	  ZOrder		  -17
	  MinAlgLoopOccurrences	  off
	  PropExecContextOutsideSubsystem off
	  RTWSystemCode		  "Auto"
	  FunctionWithSeparateData off
	  Opaque		  off
	  RequestExecContextInheritance	off
	  MaskHideContents	  off
	  Port {
	    PortNumber		    1
	    Name		    "Subs"
	    RTWStorageClass	    "Auto"
	    DataLoggingNameMode	    "SignalName"
	  }
	  Port {
	    PortNumber		    2
	    Name		    "NewSubIndex"
	    RTWStorageClass	    "Auto"
	    DataLoggingNameMode	    "SignalName"
	  }
	  System {
	    Name		    "GenerateSubmovement"
	    Location		    [1, 1, 1679, 1144]
	    Open		    off
	    ModelBrowserVisibility  off
	    ModelBrowserWidth	    200
	    ScreenColor		    "white"
	    PaperOrientation	    "landscape"
	    PaperPositionMode	    "auto"
	    PaperType		    "usletter"
	    PaperUnits		    "inches"
	    TiledPaperMargins	    [0.500000, 0.500000, 0.500000, 0.500000]
	    TiledPageScale	    1
	    ShowPageBoundaries	    off
	    ZoomFactor		    "150"
	    Block {
	      BlockType		      Inport
	      Name		      "GoalInfo"
	      SID		      "145"
	      Position		      [50, 218, 80, 232]
	      ZOrder		      -1
	      IconDisplay	      "Port number"
	      PortDimensions	      "6"
	    }
	    Block {
	      BlockType		      Inport
	      Name		      "Fused"
	      SID		      "146"
	      Position		      [50, 268, 80, 282]
	      ZOrder		      -1
	      Port		      "2"
	      IconDisplay	      "Port number"
	      PortDimensions	      "length(x_0)"
	    }
	    Block {
	      BlockType		      Inport
	      Name		      "Trigger"
	      SID		      "147"
	      Position		      [125, 98, 155, 112]
	      ZOrder		      -1
	      Port		      "3"
	      IconDisplay	      "Port number"
	      OutDataTypeStr	      "boolean"
	    }
	    Block {
	      BlockType		      Inport
	      Name		      "PACSM"
	      SID		      "7565"
	      Position		      [50, 368, 80, 382]
	      ZOrder		      -1
	      Port		      "4"
	      IconDisplay	      "Port number"
	    }
	    Block {
	      BlockType		      Inport
	      Name		      "timeToStartSub"
	      SID		      "24293"
	      Position		      [50, 418, 80, 432]
	      ZOrder		      -1
	      Port		      "5"
	      IconDisplay	      "Port number"
	      OutDataTypeStr	      "double"
	    }
	    Block {
	      BlockType		      Reference
	      Name		      "Compare To Constant"
	      SID		      "31235"
	      Ports		      [1, 1]
	      Position		      [175, 65, 235, 85]
	      ZOrder		      30
	      ShowName		      off
	      LibraryVersion	      "1.281"
	      SourceBlock	      "simulink/Logic and Bit\nOperations/Compare\nTo Constant"
	      SourceType	      "Compare To Constant"
	      relop		      "<"
	      const		      "maxSubs"
	      OutDataTypeStr	      "boolean"
	      ZeroCross		      on
	    }
	    Block {
	      BlockType		      Reference
	      Name		      "Compare To Zero"
	      SID		      "35246"
	      Ports		      [1, 1]
	      Position		      [180, 460, 210, 490]
	      ZOrder		      34
	      NamePlacement	      "alternate"
	      ShowName		      off
	      LibraryVersion	      "1.281"
	      SourceBlock	      "simulink/Logic and Bit\nOperations/Compare\nTo Zero"
	      SourceType	      "Compare To Zero"
	      relop		      "<="
	      OutDataTypeStr	      "boolean"
	      ZeroCross		      on
	    }
	    Block {
	      BlockType		      Constant
	      Name		      "Constant"
	      SID		      "149"
	      Position		      [90, 318, 170, 342]
	      ZOrder		      -4
	      ShowName		      off
	      Value		      "nan(9,maxSubs)"
	    }
	    Block {
	      BlockType		      Delay
	      Name		      "Delay"
	      SID		      "31236"
	      Ports		      [1, 1]
	      Position		      [195, 553, 230, 587]
	      ZOrder		      31
	      BlockMirror	      on
	      NamePlacement	      "alternate"
	      InputPortMap	      "u0"
	      DelayLength	      "1"
	      InitialCondition	      "1"
	      SampleTime	      "T"
	    }
	    Block {
	      BlockType		      Logic
	      Name		      "Logical\nOperator1"
	      SID		      "31233"
	      Ports		      [2, 1]
	      Position		      [265, 62, 295, 118]
	      ZOrder		      28
	      ShowName		      off
	      AllPortsSameDT	      off
	      OutDataTypeStr	      "boolean"
	      SampleTime	      "T"
	    }
	    Block {
	      BlockType		      Switch
	      Name		      "Switch"
	      SID		      "35208"
	      Position		      [275, 285, 325, 325]
	      ZOrder		      33
	      ShowName		      off
	      Criteria		      "u2 > Threshold"
	      InputSameDT	      off
	      SaturateOnIntegerOverflow	off
	    }
	    Block {
	      BlockType		      SubSystem
	      Name		      "Triggered\nSubsystem"
	      SID		      "151"
	      Ports		      [6, 2, 1]
	      Position		      [360, 193, 530, 507]
	      ZOrder		      -23
	      ShowName		      off
	      TreatAsAtomicUnit	      on
	      MinAlgLoopOccurrences   off
	      PropExecContextOutsideSubsystem off
	      RTWSystemCode	      "Auto"
	      FunctionWithSeparateData off
	      Opaque		      off
	      RequestExecContextInheritance off
	      MaskHideContents	      off
	      System {
		Name			"Triggered\nSubsystem"
		Location		[1, 1, 1679, 1144]
		Open			off
		ModelBrowserVisibility	off
		ModelBrowserWidth	200
		ScreenColor		"white"
		PaperOrientation	"landscape"
		PaperPositionMode	"auto"
		PaperType		"usletter"
		PaperUnits		"inches"
		TiledPaperMargins	[0.500000, 0.500000, 0.500000, 0.500000]
		TiledPageScale		1
		ShowPageBoundaries	off
		ZoomFactor		"168"
		Block {
		  BlockType		  Inport
		  Name			  "Target&Start"
		  SID			  "152"
		  Position		  [85, 133, 115, 147]
		  ZOrder		  -1
		  IconDisplay		  "Port number"
		}
		Block {
		  BlockType		  Inport
		  Name			  "Fused"
		  SID			  "153"
		  Position		  [85, 208, 115, 222]
		  ZOrder		  -1
		  Port			  "2"
		  IconDisplay		  "Port number"
		  PortDimensions	  "length(x_0)"
		}
		Block {
		  BlockType		  Inport
		  Name			  "SetofSubs"
		  SID			  "154"
		  Position		  [680, 218, 710, 232]
		  ZOrder		  -1
		  Port			  "3"
		  IconDisplay		  "Port number"
		}
		Block {
		  BlockType		  Inport
		  Name			  "PASCM"
		  SID			  "7568"
		  Position		  [85, 283, 115, 297]
		  ZOrder		  -1
		  Port			  "4"
		  IconDisplay		  "Port number"
		}
		Block {
		  BlockType		  Inport
		  Name			  "timeToStartSub"
		  SID			  "24292"
		  Position		  [85, 358, 115, 372]
		  ZOrder		  -1
		  Port			  "5"
		  IconDisplay		  "Port number"
		}
		Block {
		  BlockType		  Inport
		  Name			  "isReset"
		  SID			  "35207"
		  Position		  [455, 318, 485, 332]
		  ZOrder		  1
		  Port			  "6"
		  IconDisplay		  "Port number"
		}
		Block {
		  BlockType		  EnablePort
		  Name			  "Enable"
		  SID			  "156"
		  Ports			  []
		  Position		  [90, 45, 110, 65]
		  ZOrder		  -2
		}
		Block {
		  BlockType		  Sum
		  Name			  "Add"
		  SID			  "157"
		  Ports			  [2, 1]
		  Position		  [760, 310, 790, 370]
		  ZOrder		  -2
		  ShowName		  off
		  InputSameDT		  off
		  OutDataTypeStr	  "int32"
		  RndMeth		  "Round"
		  SaturateOnIntegerOverflow off
		  SampleTime		  "T"
		}
		Block {
		  BlockType		  SubSystem
		  Name			  "CalculateFromANNs"
		  SID			  "191"
		  Ports			  [4, 1]
		  Position		  [185, 106, 365, 399]
		  ZOrder		  -17
		  MinAlgLoopOccurrences	  off
		  PropExecContextOutsideSubsystem off
		  RTWSystemCode		  "Auto"
		  FunctionWithSeparateData off
		  Opaque		  off
		  RequestExecContextInheritance	off
		  MaskHideContents	  off
		  System {
		    Name		    "CalculateFromANNs"
		    Location		    [1, 1, 1679, 1144]
		    Open		    off
		    ModelBrowserVisibility  off
		    ModelBrowserWidth	    200
		    ScreenColor		    "white"
		    PaperOrientation	    "landscape"
		    PaperPositionMode	    "auto"
		    PaperType		    "usletter"
		    PaperUnits		    "inches"
		    TiledPaperMargins	    [0.500000, 0.500000, 0.500000, 0.500000]
		    TiledPageScale	    1
		    ShowPageBoundaries	    off
		    ZoomFactor		    "138"
		    Block {
		    BlockType		    Inport
		    Name		    "Target&Start"
		    SID			    "194"
		    Position		    [65, 203, 95, 217]
		    ZOrder		    -1
		    IconDisplay		    "Port number"
		    }
		    Block {
		    BlockType		    Inport
		    Name		    "FusedT"
		    SID			    "195"
		    Position		    [170, 143, 200, 157]
		    ZOrder		    -1
		    Port		    "2"
		    IconDisplay		    "Port number"
		    PortDimensions	    "length(x_0)"
		    }
		    Block {
		    BlockType		    Inport
		    Name		    "PACSM"
		    SID			    "7601"
		    Position		    [100, 548, 130, 562]
		    ZOrder		    -1
		    Port		    "3"
		    IconDisplay		    "Port number"
		    PortDimensions	    "3"
		    }
		    Block {
		    BlockType		    Inport
		    Name		    "timeToStartSub"
		    SID			    "24291"
		    Position		    [555, 73, 585, 87]
		    ZOrder		    -1
		    Port		    "4"
		    IconDisplay		    "Port number"
		    }
		    Block {
		    BlockType		    Constant
		    Name		    "Constant"
		    SID			    "43707"
		    Position		    [545, 170, 575, 200]
		    ZOrder		    46
		    ShowName		    off
		    Value		    "0"
		    Port {
		    PortNumber		    1
		    Name		    "unused"
		    RTWStorageClass	    "Auto"
		    DataLoggingNameMode	    "SignalName"
		    }
		    }
		    Block {
		    BlockType		    SubSystem
		    Name		    "DurANN"
		    SID			    "43236"
		    Ports		    [1, 1]
		    Position		    [510, 248, 620, 312]
		    ZOrder		    44
		    MinAlgLoopOccurrences   off
		    PropExecContextOutsideSubsystem off
		    RTWSystemCode	    "Auto"
		    FunctionWithSeparateData off
		    Opaque		    off
		    RequestExecContextInheritance off
		    MaskHideContents	    off
		    Object {
		    $PropName		    "MaskObject"
		    $ObjectID		    26
		    $ClassName		    "Simulink.Mask"
		    Description		    "Function Fitting Neural Network"
		    Display		    "e = 0.06;c1 = [120 150 230]/255;c2 = ([120 150 230]+0)/383;c3 = ([120 150 230]+128)/383;patch([0 1"
		    " 1 0],[0 0 1 1],c1);patch([0 1 1 1-e 1-e 0+e],[0 0 1 1-e 0+e 0+e],c2);patch([0 0 1 1-e 0+e 0+e],[0 1 1 1-e 1-e 0"
		    "+e],c3);plot([0 1 1 0 0],[0 0 1 1 0]);fprintf('NNET');port_label('input',1,' Input');port_label('output',1,'Outp"
		    "ut ');"
		    IconFrame		    "off"
		    }
		    System {
		    Name		    "DurANN"
		    Location		    [100, 100, 900, 600]
		    Open		    off
		    ModelBrowserVisibility  off
		    ModelBrowserWidth	    200
		    ScreenColor		    "white"
		    PaperOrientation	    "landscape"
		    PaperPositionMode	    "auto"
		    PaperType		    "usletter"
		    PaperUnits		    "inches"
		    TiledPaperMargins	    [0.500000, 0.500000, 0.500000, 0.500000]
		    TiledPageScale	    1
		    ShowPageBoundaries	    off
		    ZoomFactor		    "100"
		    Block {
		    BlockType		    Inport
		    Name		    "Input"
		    SID			    "43237"
		    Position		    [40, 40, 60, 60]
		    ZOrder		    1
		    IconDisplay		    "Port number"
		    PortDimensions	    "12"
		    Object {
		    $PropName		    "MaskObject"
		    $ObjectID		    27
		    $ClassName		    "Simulink.Mask"
		    Display		    "e = 0.06;c1 = [120 230 180]/255;c2 = ([120 230 180]+0)/(256+128);c3 = ([120 230 180]+128)/(256+128"
		    ");patch([0 1 1 0],[0 0 1 1],c1);patch([0 1 1 1-e 1-e 0+e],[0 0 1 1-e 0+e 0+e],c2);patch([0 0 1 1-e 0+e 0+e],[0 1"
		    " 1 1-e 1-e 0+e],c3);plot([0 1 1 0 0],[0 0 1 1 0]);"
		    IconFrame		    "off"
		    }
		    }
		    Block {
		    BlockType		    From
		    Name		    " a{1} "
		    SID			    "43238"
		    Position		    [40, 120, 60, 140]
		    ZOrder		    5
		    GotoTag		    "feedback1"
		    Object {
		    $PropName		    "MaskObject"
		    $ObjectID		    28
		    $ClassName		    "Simulink.Mask"
		    Display		    "plot(cos(0:.1:2*pi),sin(0:.1:2*pi))"
		    IconFrame		    "off"
		    }
		    }
		    Block {
		    BlockType		    SubSystem
		    Name		    "Layer 1"
		    SID			    "43239"
		    Ports		    [1, 1]
		    Position		    [190, 40, 250, 60]
		    ZOrder		    7
		    MinAlgLoopOccurrences   off
		    PropExecContextOutsideSubsystem off
		    RTWSystemCode	    "Auto"
		    FunctionWithSeparateData off
		    Opaque		    off
		    RequestExecContextInheritance off
		    MaskHideContents	    off
		    Object {
		    $PropName		    "MaskObject"
		    $ObjectID		    29
		    $ClassName		    "Simulink.Mask"
		    Display		    "e = 0.06;c1 = [120 150 230]/255;c2 = ([120 150 230]+0)/383;c3 = ([120 150 230]+128)/383;patch([0 1"
		    " 1 0],[0 0 1 1],c1);patch([0 1 1 1-e 1-e 0+e],[0 0 1 1-e 0+e 0+e],c2);patch([0 0 1 1-e 0+e 0+e],[0 1 1 1-e 1-e 0"
		    "+e],c3);plot([0 1 1 0 0],[0 0 1 1 0]);"
		    IconFrame		    "off"
		    }
		    System {
		    Name		    "Layer 1"
		    Location		    [100, 100, 900, 600]
		    Open		    off
		    ModelBrowserVisibility  off
		    ModelBrowserWidth	    200
		    ScreenColor		    "white"
		    PaperOrientation	    "landscape"
		    PaperPositionMode	    "auto"
		    PaperType		    "usletter"
		    PaperUnits		    "inches"
		    TiledPaperMargins	    [0.500000, 0.500000, 0.500000, 0.500000]
		    TiledPageScale	    1
		    ShowPageBoundaries	    off
		    ZoomFactor		    "100"
		    Block {
		    BlockType		    Inport
		    Name		    "p{1}"
		    SID			    "43240"
		    Position		    [20, 40, 60, 80]
		    ZOrder		    4
		    IconDisplay		    "Port number"
		    PortDimensions	    "12"
		    Object {
		    $PropName		    "MaskObject"
		    $ObjectID		    30
		    $ClassName		    "Simulink.Mask"
		    Display		    "e = 0.06;c1 = [120 230 180]/255;c2 = ([120 230 180]+0)/(256+128);c3 = ([120 230 180]+128)/(256+128"
		    ");patch([0 1 1 0],[0 0 1 1],c1);patch([0 1 1 1-e 1-e 0+e],[0 0 1 1-e 0+e 0+e],c2);patch([0 0 1 1-e 0+e 0+e],[0 1"
		    " 1 1-e 1-e 0+e],c3);plot([0 1 1 0 0],[0 0 1 1 0]);"
		    IconFrame		    "off"
		    }
		    }
		    Block {
		    BlockType		    SubSystem
		    Name		    "Delays 1"
		    SID			    "43241"
		    Ports		    [1, 1]
		    Position		    [100, 40, 140, 80]
		    ZOrder		    5
		    MinAlgLoopOccurrences   off
		    PropExecContextOutsideSubsystem off
		    RTWSystemCode	    "Auto"
		    FunctionWithSeparateData off
		    Opaque		    off
		    RequestExecContextInheritance off
		    MaskHideContents	    off
		    Object {
		    $PropName		    "MaskObject"
		    $ObjectID		    31
		    $ClassName		    "Simulink.Mask"
		    Display		    "e = 0.06;c1 = [120 150 230]/255;c2 = ([120 150 230]+0)/383;c3 = ([120 150 230]+128)/383;patch([0 1"
		    " 1 0],[0 0 1 1],c1);patch([0 1 1 1-e 1-e 0+e],[0 0 1 1-e 0+e 0+e],c2);patch([0 0 1 1-e 0+e 0+e],[0 1 1 1-e 1-e 0"
		    "+e],c3);plot([0 1 1 0 0],[0 0 1 1 0]);disp('0');"
		    IconFrame		    "off"
		    }
		    System {
		    Name		    "Delays 1"
		    Location		    [100, 100, 900, 600]
		    Open		    off
		    ModelBrowserVisibility  off
		    ModelBrowserWidth	    200
		    ScreenColor		    "white"
		    PaperOrientation	    "landscape"
		    PaperPositionMode	    "auto"
		    PaperType		    "usletter"
		    PaperUnits		    "inches"
		    TiledPaperMargins	    [0.500000, 0.500000, 0.500000, 0.500000]
		    TiledPageScale	    1
		    ShowPageBoundaries	    off
		    ZoomFactor		    "100"
		    Block {
		    BlockType		    Inport
		    Name		    "p{1}"
		    SID			    "43242"
		    Position		    [60, 40, 80, 60]
		    ZOrder		    1
		    BlockRotation	    270
		    BlockMirror		    on
		    NamePlacement	    "alternate"
		    IconDisplay		    "Port number"
		    PortDimensions	    "12"
		    Object {
		    $PropName		    "MaskObject"
		    $ObjectID		    32
		    $ClassName		    "Simulink.Mask"
		    Display		    "e = 0.06;c1 = [120 230 180]/255;c2 = ([120 230 180]+0)/(256+128);c3 = ([120 230 180]+128)/(256+128"
		    ");patch([0 1 1 0],[0 0 1 1],c1);patch([0 1 1 1-e 1-e 0+e],[0 0 1 1-e 0+e 0+e],c2);patch([0 0 1 1-e 0+e 0+e],[0 1"
		    " 1 1-e 1-e 0+e],c3);plot([0 1 1 0 0],[0 0 1 1 0]);"
		    IconFrame		    "off"
		    }
		    }
		    Block {
		    BlockType		    Mux
		    Name		    "mux"
		    SID			    "43243"
		    Ports		    [1, 1]
		    Position		    [200, 60, 240, 80]
		    ZOrder		    2
		    Inputs		    "1"
		    Object {
		    $PropName		    "MaskObject"
		    $ObjectID		    33
		    $ClassName		    "Simulink.Mask"
		    Display		    "e = 0.06;c1 = [120 150 230]/255;c2 = ([120 150 230]+0)/383;c3 = ([120 150 230]+128)/383;patch([0 1"
		    " 1 0],[0 0 1 1],c1);patch([0 1 1 1-e 1-e 0+e],[0 0 1 1-e 0+e 0+e],c2);patch([0 0 1 1-e 0+e 0+e],[0 1 1 1-e 1-e 0"
		    "+e],c3);plot([0 1 1 0 0],[0 0 1 1 0]);disp('Mux')"
		    IconFrame		    "off"
		    }
		    }
		    Block {
		    BlockType		    Outport
		    Name		    "pd{1,1}"
		    SID			    "43244"
		    Position		    [300, 60, 320, 80]
		    ZOrder		    3
		    IconDisplay		    "Port number"
		    Object {
		    $PropName		    "MaskObject"
		    $ObjectID		    34
		    $ClassName		    "Simulink.Mask"
		    Display		    "e = 0.06;c1 = [120 230 180]/255;c2 = ([120 230 180]+0)/(256+128);c3 = ([120 230 180]+128)/(256+128"
		    ");patch([0 1 1 0],[0 0 1 1],c1);patch([0 1 1 1-e 1-e 0+e],[0 0 1 1-e 0+e 0+e],c2);patch([0 0 1 1-e 0+e 0+e],[0 1"
		    " 1 1-e 1-e 0+e],c3);plot([0 1 1 0 0],[0 0 1 1 0]);"
		    IconFrame		    "off"
		    }
		    }
		    Line {
		    SrcBlock		    "mux"
		    SrcPort		    1
		    DstBlock		    "pd{1,1}"
		    DstPort		    1
		    }
		    Line {
		    SrcBlock		    "p{1}"
		    SrcPort		    1
		    DstBlock		    "mux"
		    DstPort		    1
		    }
		    }
		    }
		    Block {
		    BlockType		    SubSystem
		    Name		    "IW{1,1}"
		    SID			    "43245"
		    Ports		    [1, 1]
		    Position		    [180, 40, 220, 80]
		    ZOrder		    6
		    MinAlgLoopOccurrences   off
		    PropExecContextOutsideSubsystem off
		    RTWSystemCode	    "Auto"
		    FunctionWithSeparateData off
		    Opaque		    off
		    RequestExecContextInheritance off
		    MaskHideContents	    off
		    Object {
		    $PropName		    "MaskObject"
		    $ObjectID		    35
		    $ClassName		    "Simulink.Mask"
		    Display		    "e = 0.06;c1 = [120 150 230]/255;c2 = ([120 150 230]+0)/383;c3 = ([120 150 230]+128)/383;patch([0 1"
		    " 1 0],[0 0 1 1],c1);patch([0 1 1 1-e 1-e 0+e],[0 0 1 1-e 0+e 0+e],c2);patch([0 0 1 1-e 0+e 0+e],[0 1 1 1-e 1-e 0"
		    "+e],c3);plot([0 1 1 0 0],[0 0 1 1 0]);disp('W');"
		    IconFrame		    "off"
		    }
		    System {
		    Name		    "IW{1,1}"
		    Location		    [100, 100, 900, 600]
		    Open		    off
		    ModelBrowserVisibility  off
		    ModelBrowserWidth	    200
		    ScreenColor		    "white"
		    PaperOrientation	    "landscape"
		    PaperPositionMode	    "auto"
		    PaperType		    "usletter"
		    PaperUnits		    "inches"
		    TiledPaperMargins	    [0.500000, 0.500000, 0.500000, 0.500000]
		    TiledPageScale	    1
		    ShowPageBoundaries	    off
		    ZoomFactor		    "100"
		    Block {
		    BlockType		    Inport
		    Name		    "pd{1,1}"
		    SID			    "43246"
		    Position		    [40, 330, 60, 350]
		    ZOrder		    1
		    IconDisplay		    "Port number"
		    PortDimensions	    "12"
		    Object {
		    $PropName		    "MaskObject"
		    $ObjectID		    36
		    $ClassName		    "Simulink.Mask"
		    Display		    "e = 0.06;c1 = [120 230 180]/255;c2 = ([120 230 180]+0)/(256+128);c3 = ([120 230 180]+128)/(256+128"
		    ");patch([0 1 1 0],[0 0 1 1],c1);patch([0 1 1 1-e 1-e 0+e],[0 0 1 1-e 0+e 0+e],c2);patch([0 0 1 1-e 0+e 0+e],[0 1"
		    " 1 1-e 1-e 0+e],c3);plot([0 1 1 0 0],[0 0 1 1 0]);"
		    IconFrame		    "off"
		    }
		    }
		    Block {
		    BlockType		    Constant
		    Name		    "IW{1,1}(1,:)'"
		    SID			    "43247"
		    Position		    [140, 40, 180, 60]
		    ZOrder		    3
		    Value		    "[0.0300502655217031733325683262592065148055553436279296875;0.861176539376332095265809130069101229310"
		    "03570556640625;-0.6767665807550000689474245518795214593410491943359375;0.409473311181850430084949721276643685996"
		    "532440185546875;0.96915691360780609198144475158187560737133026123046875;-1.2194869519874498298150911068660207092"
		    "761993408203125;0.9545863965675309703584616727312095463275909423828125;0.353714131135194842503466361449682153761"
		    "386871337890625;-0.841729468905707989279108005575835704803466796875;-0.07717349282979757418843291816301643848419"
		    "189453125;1.056722609349627806096805215929634869098663330078125;-0.339093159619892337008906224582460708916187286"
		    "376953125]"
		    Object {
		    $PropName		    "MaskObject"
		    $ObjectID		    37
		    $ClassName		    "Simulink.Mask"
		    Display		    "e = 0.06;c1 = [120 150 230]/255;c2 = ([120 150 230]+0)/383;c3 = ([120 150 230]+128)/383;patch([0 1"
		    " 1 0],[0 0 1 1],c1);patch([0 1 1 1-e 1-e 0+e],[0 0 1 1-e 0+e 0+e],c2);patch([0 0 1 1-e 0+e 0+e],[0 1 1 1-e 1-e 0"
		    "+e],c3);plot([0 1 1 0 0],[0 0 1 1 0]);disp('Weights');"
		    IconFrame		    "off"
		    }
		    }
		    Block {
		    BlockType		    Constant
		    Name		    "IW{1,1}(10,:)'"
		    SID			    "43248"
		    Position		    [140, 580, 180, 600]
		    ZOrder		    21
		    Value		    "[-2.01951643799613922425351120182313024997711181640625;1.1555492431896059457585579366423189640045166"
		    "015625;0.68666643747022948485181359501439146697521209716796875;0.17061422898486425236974639574327738955616950988"
		    "76953125;3.82162238998973435855077696032822132110595703125;2.019511327537115707997372737736441195011138916015625"
		    ";3.39442822042514702474136356613598763942718505859375;-2.08686420328638266852294691489078104496002197265625;-3.5"
		    "7195050258092461348269353038631379604339599609375;-2.10319965640949124718872553785331547260284423828125;-0.74308"
		    "692472043080812227344722487032413482666015625;0.07564035266200674900716194315464235842227935791015625]"
		    Object {
		    $PropName		    "MaskObject"
		    $ObjectID		    38
		    $ClassName		    "Simulink.Mask"
		    Display		    "e = 0.06;c1 = [120 150 230]/255;c2 = ([120 150 230]+0)/383;c3 = ([120 150 230]+128)/383;patch([0 1"
		    " 1 0],[0 0 1 1],c1);patch([0 1 1 1-e 1-e 0+e],[0 0 1 1-e 0+e 0+e],c2);patch([0 0 1 1-e 0+e 0+e],[0 1 1 1-e 1-e 0"
		    "+e],c3);plot([0 1 1 0 0],[0 0 1 1 0]);disp('Weights');"
		    IconFrame		    "off"
		    }
		    }
		    Block {
		    BlockType		    Constant
		    Name		    "IW{1,1}(2,:)'"
		    SID			    "43249"
		    Position		    [140, 100, 180, 120]
		    ZOrder		    5
		    Value		    "[1.0213476759049819886371324173524044454097747802734375;-0.51162355704983075721514751421636901795864"
		    "105224609375;-1.1170059038196378242702166971866972744464874267578125;0.91789245888499659820070064597530290484428"
		    "40576171875;-0.86796698784774284352039330769912339746952056884765625;-0.1876866335705293931113146754796616733074"
		    "188232421875;0.90760498406764555934245208845823071897029876708984375;-0.1340221899286767603953762773016933351755"
		    "1422119140625;0.51615708217168754234904781696968711912631988525390625;-0.614720998110151906068665539351059123873"
		    "71063232421875;-1.3737909476257625929207506487728096544742584228515625;-0.11118415080367793912330398597987368702"
		    "88848876953125]"
		    Object {
		    $PropName		    "MaskObject"
		    $ObjectID		    39
		    $ClassName		    "Simulink.Mask"
		    Display		    "e = 0.06;c1 = [120 150 230]/255;c2 = ([120 150 230]+0)/383;c3 = ([120 150 230]+128)/383;patch([0 1"
		    " 1 0],[0 0 1 1],c1);patch([0 1 1 1-e 1-e 0+e],[0 0 1 1-e 0+e 0+e],c2);patch([0 0 1 1-e 0+e 0+e],[0 1 1 1-e 1-e 0"
		    "+e],c3);plot([0 1 1 0 0],[0 0 1 1 0]);disp('Weights');"
		    IconFrame		    "off"
		    }
		    }
		    Block {
		    BlockType		    Constant
		    Name		    "IW{1,1}(3,:)'"
		    SID			    "43250"
		    Position		    [140, 160, 180, 180]
		    ZOrder		    7
		    Value		    "[-0.97386621310339382961984711073455400764942169189453125;0.2418215336367385559501741454369039274752"
		    "140045166015625;0.01305011717700482222481728200591533095575869083404541015625;0.21466301435399798291925321791495"
		    "6621825695037841796875;0.138576610984494419387402786014718003571033477783203125;1.270750049602041187313261616509"
		    "4077587127685546875;1.182151021502292120857191548566333949565887451171875;1.139807504640242052929011151718441396"
		    "9516754150390625;-0.3208100013113062143332854248001240193843841552734375;1.0275984515113001371844347886508330702"
		    "78167724609375;1.3254850880322066597472030480275861918926239013671875;-0.783530946402469230527287891163723543286"
		    "32354736328125]"
		    Object {
		    $PropName		    "MaskObject"
		    $ObjectID		    40
		    $ClassName		    "Simulink.Mask"
		    Display		    "e = 0.06;c1 = [120 150 230]/255;c2 = ([120 150 230]+0)/383;c3 = ([120 150 230]+128)/383;patch([0 1"
		    " 1 0],[0 0 1 1],c1);patch([0 1 1 1-e 1-e 0+e],[0 0 1 1-e 0+e 0+e],c2);patch([0 0 1 1-e 0+e 0+e],[0 1 1 1-e 1-e 0"
		    "+e],c3);plot([0 1 1 0 0],[0 0 1 1 0]);disp('Weights');"
		    IconFrame		    "off"
		    }
		    }
		    Block {
		    BlockType		    Constant
		    Name		    "IW{1,1}(4,:)'"
		    SID			    "43251"
		    Position		    [140, 220, 180, 240]
		    ZOrder		    9
		    Value		    "[-1.1153889709715638645093349623493850231170654296875;-0.4844024785920468811895034377812407910823822"
		    "021484375;-0.9057752587291145740522324558696709573268890380859375;-0.0109849088288505730703903395806264597922563"
		    "5528564453125;0.3193630716229745036827125659328885376453399658203125;0.17026405395446672641490692967636277899146"
		    "08001708984375;1.5387615497488800198055969303823076188564300537109375;0.0542013707498089636338534091919427737593"
		    "65081787109375;-0.42381864981938444092435247512185014784336090087890625;-0.1739471625472334137540997289761435240"
		    "5071258544921875;0.70196390860193691452195707825012505054473876953125;1.4605997186711796587132994318380951881408"
		    "69140625]"
		    Object {
		    $PropName		    "MaskObject"
		    $ObjectID		    41
		    $ClassName		    "Simulink.Mask"
		    Display		    "e = 0.06;c1 = [120 150 230]/255;c2 = ([120 150 230]+0)/383;c3 = ([120 150 230]+128)/383;patch([0 1"
		    " 1 0],[0 0 1 1],c1);patch([0 1 1 1-e 1-e 0+e],[0 0 1 1-e 0+e 0+e],c2);patch([0 0 1 1-e 0+e 0+e],[0 1 1 1-e 1-e 0"
		    "+e],c3);plot([0 1 1 0 0],[0 0 1 1 0]);disp('Weights');"
		    IconFrame		    "off"
		    }
		    }
		    Block {
		    BlockType		    Constant
		    Name		    "IW{1,1}(5,:)'"
		    SID			    "43252"
		    Position		    [140, 280, 180, 300]
		    ZOrder		    11
		    Value		    "[0.19060388352227886077372431827825494110584259033203125;-1.2132574345447195707237142414669506251811"
		    "981201171875;-0.259887576329936142993659586863941513001918792724609375;-1.04144791847040196763884978281566873192"
		    "78717041015625;-1.04282000955041187495453414157964289188385009765625;-0.1894263042802125096564225259498925879597"
		    "66387939453125;-0.67771473436285567526482509492780081927776336669921875;0.98879973656817199412216723430901765823"
		    "3642578125;-0.33323778974520568141315379762090742588043212890625;1.601423429550911547991631778131704777479171752"
		    "9296875;0.027933923942358655778672726910372148267924785614013671875;1.418915735393032839795068866806104779243469"
		    "23828125]"
		    Object {
		    $PropName		    "MaskObject"
		    $ObjectID		    42
		    $ClassName		    "Simulink.Mask"
		    Display		    "e = 0.06;c1 = [120 150 230]/255;c2 = ([120 150 230]+0)/383;c3 = ([120 150 230]+128)/383;patch([0 1"
		    " 1 0],[0 0 1 1],c1);patch([0 1 1 1-e 1-e 0+e],[0 0 1 1-e 0+e 0+e],c2);patch([0 0 1 1-e 0+e 0+e],[0 1 1 1-e 1-e 0"
		    "+e],c3);plot([0 1 1 0 0],[0 0 1 1 0]);disp('Weights');"
		    IconFrame		    "off"
		    }
		    }
		    Block {
		    BlockType		    Constant
		    Name		    "IW{1,1}(6,:)'"
		    SID			    "43253"
		    Position		    [140, 340, 180, 360]
		    ZOrder		    13
		    Value		    "[-0.282636928638381912382016025730990804731845855712890625;-0.78623844094937167525927179667633026838"
		    "3026123046875;-1.7874872152937320013421640396700240671634674072265625;0.0027131114617143653466868613577389623969"
		    "7933197021484375;0.72997688703488561312582305617979727685451507568359375;0.5873096069119185802520632933010347187"
		    "519073486328125;1.301205920751330236129206241457723081111907958984375;1.6433355891622785094341452349908649921417"
		    "236328125;0.0982856654980141242194946471499861218035221099853515625;0.772148857739670235744711135339457541704177"
		    "8564453125;0.64153994583060269807361919447430409491062164306640625;-0.930900771413113781171944083325797691941261"
		    "29150390625]"
		    Object {
		    $PropName		    "MaskObject"
		    $ObjectID		    43
		    $ClassName		    "Simulink.Mask"
		    Display		    "e = 0.06;c1 = [120 150 230]/255;c2 = ([120 150 230]+0)/383;c3 = ([120 150 230]+128)/383;patch([0 1"
		    " 1 0],[0 0 1 1],c1);patch([0 1 1 1-e 1-e 0+e],[0 0 1 1-e 0+e 0+e],c2);patch([0 0 1 1-e 0+e 0+e],[0 1 1 1-e 1-e 0"
		    "+e],c3);plot([0 1 1 0 0],[0 0 1 1 0]);disp('Weights');"
		    IconFrame		    "off"
		    }
		    }
		    Block {
		    BlockType		    Constant
		    Name		    "IW{1,1}(7,:)'"
		    SID			    "43254"
		    Position		    [140, 400, 180, 420]
		    ZOrder		    15
		    Value		    "[-0.511632124176738312115730877849273383617401123046875;1.099379456846865332764195954950992017984390"
		    "2587890625;0.3276258244486982551535447782953269779682159423828125;0.07410985485753845969369990598352160304784774"
		    "7802734375;1.3996956540929776924286898065474815666675567626953125;-0.3325765228970551934395416537881828844547271"
		    "728515625;0.1782515245671495718315924250418902374804019927978515625;-0.03446956377467591536856161837931722402572"
		    "6318359375;-0.399337852286260452938648768395069055259227752685546875;-0.8763240111920844732651403319323435425758"
		    "36181640625;1.3547894381152427722980746693792752921581268310546875;0.7843494774849752992906815052265301346778869"
		    "62890625]"
		    Object {
		    $PropName		    "MaskObject"
		    $ObjectID		    44
		    $ClassName		    "Simulink.Mask"
		    Display		    "e = 0.06;c1 = [120 150 230]/255;c2 = ([120 150 230]+0)/383;c3 = ([120 150 230]+128)/383;patch([0 1"
		    " 1 0],[0 0 1 1],c1);patch([0 1 1 1-e 1-e 0+e],[0 0 1 1-e 0+e 0+e],c2);patch([0 0 1 1-e 0+e 0+e],[0 1 1 1-e 1-e 0"
		    "+e],c3);plot([0 1 1 0 0],[0 0 1 1 0]);disp('Weights');"
		    IconFrame		    "off"
		    }
		    }
		    Block {
		    BlockType		    Constant
		    Name		    "IW{1,1}(8,:)'"
		    SID			    "43255"
		    Position		    [140, 460, 180, 480]
		    ZOrder		    17
		    Value		    "[0.39350099964729856605316626882995478808879852294921875;-0.4043574984677331674021161234122700989246"
		    "368408203125;0.66564458401985382440813054927275516092777252197265625;0.05476326173639704808504546917902189306914"
		    "806365966796875;-0.8344632105791085496804271315340884029865264892578125;-0.2435828413832800132254874370119068771"
		    "6007232666015625;-0.56312438875654702297168796576443128287792205810546875;-0.60098313438892292381865445349831134"
		    "0808868408203125;-0.6757478355894850352569847018457949161529541015625;0.0553944441819033683849227145401528105139"
		    "73236083984375;-0.898490035545566723129695674288086593151092529296875;-0.312006111260000051910168394897482357919"
		    "216156005859375]"
		    Object {
		    $PropName		    "MaskObject"
		    $ObjectID		    45
		    $ClassName		    "Simulink.Mask"
		    Display		    "e = 0.06;c1 = [120 150 230]/255;c2 = ([120 150 230]+0)/383;c3 = ([120 150 230]+128)/383;patch([0 1"
		    " 1 0],[0 0 1 1],c1);patch([0 1 1 1-e 1-e 0+e],[0 0 1 1-e 0+e 0+e],c2);patch([0 0 1 1-e 0+e 0+e],[0 1 1 1-e 1-e 0"
		    "+e],c3);plot([0 1 1 0 0],[0 0 1 1 0]);disp('Weights');"
		    IconFrame		    "off"
		    }
		    }
		    Block {
		    BlockType		    Constant
		    Name		    "IW{1,1}(9,:)'"
		    SID			    "43256"
		    Position		    [140, 520, 180, 540]
		    ZOrder		    19
		    Value		    "[-1.41050526410825316503405701951123774051666259765625;-0.520141924677737454985049225797411054372787"
		    "4755859375;-0.32048276174802781124384409849881194531917572021484375;-0.59160728656393934965507241940940730273723"
		    "602294921875;0.62310873531776922451541622649529017508029937744140625;0.90656095605385378366491977430996485054492"
		    "950439453125;-0.16260187956232330375172523417859338223934173583984375;-1.088428340024677698494315336574800312519"
		    "073486328125;1.2478869649916599637862191229942254722118377685546875;-0.23106249017654867383697592231328599154949"
		    "188232421875;-0.7865630204521478763268760303617455065250396728515625;-1.0835768038933741852503089830861426889896"
		    "392822265625]"
		    Object {
		    $PropName		    "MaskObject"
		    $ObjectID		    46
		    $ClassName		    "Simulink.Mask"
		    Display		    "e = 0.06;c1 = [120 150 230]/255;c2 = ([120 150 230]+0)/383;c3 = ([120 150 230]+128)/383;patch([0 1"
		    " 1 0],[0 0 1 1],c1);patch([0 1 1 1-e 1-e 0+e],[0 0 1 1-e 0+e 0+e],c2);patch([0 0 1 1-e 0+e 0+e],[0 1 1 1-e 1-e 0"
		    "+e],c3);plot([0 1 1 0 0],[0 0 1 1 0]);disp('Weights');"
		    IconFrame		    "off"
		    }
		    }
		    Block {
		    BlockType		    Mux
		    Name		    "Mux"
		    SID			    "43257"
		    Ports		    [10, 1]
		    Position		    [340, 320, 380, 365]
		    ZOrder		    22
		    Inputs		    "10"
		    Object {
		    $PropName		    "MaskObject"
		    $ObjectID		    47
		    $ClassName		    "Simulink.Mask"
		    Display		    "e = 0.06;c1 = [120 150 230]/255;c2 = ([120 150 230]+0)/383;c3 = ([120 150 230]+128)/383;patch([0 1"
		    " 1 0],[0 0 1 1],c1);patch([0 1 1 1-e 1-e 0+e],[0 0 1 1-e 0+e 0+e],c2);patch([0 0 1 1-e 0+e 0+e],[0 1 1 1-e 1-e 0"
		    "+e],c3);plot([0 1 1 0 0],[0 0 1 1 0]);disp('Mux');"
		    IconFrame		    "off"
		    }
		    }
		    Block {
		    BlockType		    Reference
		    Name		    "dotprod1"
		    SID			    "43258"
		    Ports		    [2, 1]
		    Position		    [240, 40, 260, 80]
		    ZOrder		    2
		    LibraryVersion	    "1.87"
		    SourceBlock		    "neural/Weight Functions/dotprod"
		    SourceType		    "DOTPROD"
		    }
		    Block {
		    BlockType		    Reference
		    Name		    "dotprod10"
		    SID			    "43259"
		    Ports		    [2, 1]
		    Position		    [240, 580, 260, 620]
		    ZOrder		    20
		    LibraryVersion	    "1.87"
		    SourceBlock		    "neural/Weight Functions/dotprod"
		    SourceType		    "DOTPROD"
		    }
		    Block {
		    BlockType		    Reference
		    Name		    "dotprod2"
		    SID			    "43260"
		    Ports		    [2, 1]
		    Position		    [240, 100, 260, 140]
		    ZOrder		    4
		    LibraryVersion	    "1.87"
		    SourceBlock		    "neural/Weight Functions/dotprod"
		    SourceType		    "DOTPROD"
		    }
		    Block {
		    BlockType		    Reference
		    Name		    "dotprod3"
		    SID			    "43261"
		    Ports		    [2, 1]
		    Position		    [240, 160, 260, 200]
		    ZOrder		    6
		    LibraryVersion	    "1.87"
		    SourceBlock		    "neural/Weight Functions/dotprod"
		    SourceType		    "DOTPROD"
		    }
		    Block {
		    BlockType		    Reference
		    Name		    "dotprod4"
		    SID			    "43262"
		    Ports		    [2, 1]
		    Position		    [240, 220, 260, 260]
		    ZOrder		    8
		    LibraryVersion	    "1.87"
		    SourceBlock		    "neural/Weight Functions/dotprod"
		    SourceType		    "DOTPROD"
		    }
		    Block {
		    BlockType		    Reference
		    Name		    "dotprod5"
		    SID			    "43263"
		    Ports		    [2, 1]
		    Position		    [240, 280, 260, 320]
		    ZOrder		    10
		    LibraryVersion	    "1.87"
		    SourceBlock		    "neural/Weight Functions/dotprod"
		    SourceType		    "DOTPROD"
		    }
		    Block {
		    BlockType		    Reference
		    Name		    "dotprod6"
		    SID			    "43264"
		    Ports		    [2, 1]
		    Position		    [240, 340, 260, 380]
		    ZOrder		    12
		    LibraryVersion	    "1.87"
		    SourceBlock		    "neural/Weight Functions/dotprod"
		    SourceType		    "DOTPROD"
		    }
		    Block {
		    BlockType		    Reference
		    Name		    "dotprod7"
		    SID			    "43265"
		    Ports		    [2, 1]
		    Position		    [240, 400, 260, 440]
		    ZOrder		    14
		    LibraryVersion	    "1.87"
		    SourceBlock		    "neural/Weight Functions/dotprod"
		    SourceType		    "DOTPROD"
		    }
		    Block {
		    BlockType		    Reference
		    Name		    "dotprod8"
		    SID			    "43266"
		    Ports		    [2, 1]
		    Position		    [240, 460, 260, 500]
		    ZOrder		    16
		    LibraryVersion	    "1.87"
		    SourceBlock		    "neural/Weight Functions/dotprod"
		    SourceType		    "DOTPROD"
		    }
		    Block {
		    BlockType		    Reference
		    Name		    "dotprod9"
		    SID			    "43267"
		    Ports		    [2, 1]
		    Position		    [240, 520, 260, 560]
		    ZOrder		    18
		    LibraryVersion	    "1.87"
		    SourceBlock		    "neural/Weight Functions/dotprod"
		    SourceType		    "DOTPROD"
		    }
		    Block {
		    BlockType		    Outport
		    Name		    "iz{1,1}"
		    SID			    "43268"
		    Position		    [420, 330, 440, 350]
		    ZOrder		    23
		    IconDisplay		    "Port number"
		    Object {
		    $PropName		    "MaskObject"
		    $ObjectID		    48
		    $ClassName		    "Simulink.Mask"
		    Display		    "e = 0.06;c1 = [120 230 180]/255;c2 = ([120 230 180]+0)/(256+128);c3 = ([120 230 180]+128)/(256+128"
		    ");patch([0 1 1 0],[0 0 1 1],c1);patch([0 1 1 1-e 1-e 0+e],[0 0 1 1-e 0+e 0+e],c2);patch([0 0 1 1-e 0+e 0+e],[0 1"
		    " 1 1-e 1-e 0+e],c3);plot([0 1 1 0 0],[0 0 1 1 0]);"
		    IconFrame		    "off"
		    }
		    }
		    Line {
		    SrcBlock		    "Mux"
		    SrcPort		    1
		    DstBlock		    "iz{1,1}"
		    DstPort		    1
		    }
		    Line {
		    SrcBlock		    "dotprod10"
		    SrcPort		    1
		    DstBlock		    "Mux"
		    DstPort		    10
		    }
		    Line {
		    SrcBlock		    "IW{1,1}(10,:)'"
		    SrcPort		    1
		    DstBlock		    "dotprod10"
		    DstPort		    1
		    }
		    Line {
		    SrcBlock		    "dotprod9"
		    SrcPort		    1
		    DstBlock		    "Mux"
		    DstPort		    9
		    }
		    Line {
		    SrcBlock		    "IW{1,1}(9,:)'"
		    SrcPort		    1
		    DstBlock		    "dotprod9"
		    DstPort		    1
		    }
		    Line {
		    SrcBlock		    "dotprod8"
		    SrcPort		    1
		    DstBlock		    "Mux"
		    DstPort		    8
		    }
		    Line {
		    SrcBlock		    "IW{1,1}(8,:)'"
		    SrcPort		    1
		    DstBlock		    "dotprod8"
		    DstPort		    1
		    }
		    Line {
		    SrcBlock		    "dotprod7"
		    SrcPort		    1
		    DstBlock		    "Mux"
		    DstPort		    7
		    }
		    Line {
		    SrcBlock		    "IW{1,1}(7,:)'"
		    SrcPort		    1
		    DstBlock		    "dotprod7"
		    DstPort		    1
		    }
		    Line {
		    SrcBlock		    "dotprod6"
		    SrcPort		    1
		    DstBlock		    "Mux"
		    DstPort		    6
		    }
		    Line {
		    SrcBlock		    "IW{1,1}(6,:)'"
		    SrcPort		    1
		    DstBlock		    "dotprod6"
		    DstPort		    1
		    }
		    Line {
		    SrcBlock		    "dotprod5"
		    SrcPort		    1
		    DstBlock		    "Mux"
		    DstPort		    5
		    }
		    Line {
		    SrcBlock		    "IW{1,1}(5,:)'"
		    SrcPort		    1
		    DstBlock		    "dotprod5"
		    DstPort		    1
		    }
		    Line {
		    SrcBlock		    "dotprod4"
		    SrcPort		    1
		    DstBlock		    "Mux"
		    DstPort		    4
		    }
		    Line {
		    SrcBlock		    "IW{1,1}(4,:)'"
		    SrcPort		    1
		    DstBlock		    "dotprod4"
		    DstPort		    1
		    }
		    Line {
		    SrcBlock		    "dotprod3"
		    SrcPort		    1
		    DstBlock		    "Mux"
		    DstPort		    3
		    }
		    Line {
		    SrcBlock		    "IW{1,1}(3,:)'"
		    SrcPort		    1
		    DstBlock		    "dotprod3"
		    DstPort		    1
		    }
		    Line {
		    SrcBlock		    "dotprod2"
		    SrcPort		    1
		    DstBlock		    "Mux"
		    DstPort		    2
		    }
		    Line {
		    SrcBlock		    "IW{1,1}(2,:)'"
		    SrcPort		    1
		    DstBlock		    "dotprod2"
		    DstPort		    1
		    }
		    Line {
		    SrcBlock		    "dotprod1"
		    SrcPort		    1
		    DstBlock		    "Mux"
		    DstPort		    1
		    }
		    Line {
		    SrcBlock		    "pd{1,1}"
		    SrcPort		    1
		    Points		    [0, 0]
		    Branch {
		    DstBlock		    "dotprod10"
		    DstPort		    2
		    }
		    Branch {
		    DstBlock		    "dotprod9"
		    DstPort		    2
		    }
		    Branch {
		    DstBlock		    "dotprod8"
		    DstPort		    2
		    }
		    Branch {
		    DstBlock		    "dotprod7"
		    DstPort		    2
		    }
		    Branch {
		    DstBlock		    "dotprod6"
		    DstPort		    2
		    }
		    Branch {
		    DstBlock		    "dotprod5"
		    DstPort		    2
		    }
		    Branch {
		    DstBlock		    "dotprod4"
		    DstPort		    2
		    }
		    Branch {
		    DstBlock		    "dotprod3"
		    DstPort		    2
		    }
		    Branch {
		    DstBlock		    "dotprod2"
		    DstPort		    2
		    }
		    Branch {
		    DstBlock		    "dotprod1"
		    DstPort		    2
		    }
		    }
		    Line {
		    SrcBlock		    "IW{1,1}(1,:)'"
		    SrcPort		    1
		    DstBlock		    "dotprod1"
		    DstPort		    1
		    }
		    }
		    }
		    Block {
		    BlockType		    Constant
		    Name		    "b{1}"
		    SID			    "43269"
		    Position		    [180, 100, 220, 140]
		    ZOrder		    7
		    Value		    "[2.1107464055778297762344664079137146472930908203125;-1.11914256983984050641822705074446275830268859"
		    "86328125;1.5981497423956378955978152589523233473300933837890625;0.8415127250419979221263133695174474269151687622"
		    "0703125;0.206924387892571726155210853903554379940032958984375;-0.47461535610232591375634569885733071714639663696"
		    "2890625;-0.72060529715196686151301719291950576007366180419921875;-0.81012951808300337486201669889851473271846771"
		    "240234375;-2.164799923053631669489504929515533149242401123046875;2.836352632989109334715749355382286012172698974"
		    "609375]"
		    Object {
		    $PropName		    "MaskObject"
		    $ObjectID		    49
		    $ClassName		    "Simulink.Mask"
		    Display		    "e = 0.06;c1 = [120 150 230]/255;c2 = ([120 150 230]+0)/383;c3 = ([120 150 230]+128)/383;patch([0 1"
		    " 1 0],[0 0 1 1],c1);patch([0 1 1 1-e 1-e 0+e],[0 0 1 1-e 0+e 0+e],c2);patch([0 0 1 1-e 0+e 0+e],[0 1 1 1-e 1-e 0"
		    "+e],c3);plot([0 1 1 0 0],[0 0 1 1 0]);disp('b');"
		    IconFrame		    "off"
		    }
		    }
		    Block {
		    BlockType		    Sum
		    Name		    "netsum"
		    SID			    "43270"
		    Ports		    [2, 1]
		    Position		    [260, 70, 300, 110]
		    ZOrder		    3
		    Inputs		    "2"
		    Object {
		    $PropName		    "MaskObject"
		    $ObjectID		    50
		    $ClassName		    "Simulink.Mask"
		    Display		    "e = 0.06;c1 = [120 150 230]/255;c2 = ([120 150 230]+0)/383;c3 = ([120 150 230]+128)/383;patch([0 1"
		    " 1 0],[0 0 1 1],c1);patch([0 1 1 1-e 1-e 0+e],[0 0 1 1-e 0+e 0+e],c2);patch([0 0 1 1-e 0+e 0+e],[0 1 1 1-e 1-e 0"
		    "+e],c3);plot([0 1 1 0 0],[0 0 1 1 0]);disp('+');"
		    IconFrame		    "off"
		    }
		    }
		    Block {
		    BlockType		    Reference
		    Name		    "tansig"
		    SID			    "43271"
		    Ports		    [1, 1]
		    Position		    [340, 70, 380, 110]
		    ZOrder		    2
		    LibraryVersion	    "1.87"
		    SourceBlock		    "neural/Transfer Functions/tansig"
		    SourceType		    "TANSIG"
		    }
		    Block {
		    BlockType		    Outport
		    Name		    "a{1}"
		    SID			    "43272"
		    Position		    [420, 70, 460, 110]
		    ZOrder		    1
		    IconDisplay		    "Port number"
		    InitialOutput	    "[0;0;0;0;0;0;0;0;0;0]"
		    Object {
		    $PropName		    "MaskObject"
		    $ObjectID		    51
		    $ClassName		    "Simulink.Mask"
		    Display		    "e = 0.06;c1 = [120 230 180]/255;c2 = ([120 230 180]+0)/(256+128);c3 = ([120 230 180]+128)/(256+128"
		    ");patch([0 1 1 0],[0 0 1 1],c1);patch([0 1 1 1-e 1-e 0+e],[0 0 1 1-e 0+e 0+e],c2);patch([0 0 1 1-e 0+e 0+e],[0 1"
		    " 1 1-e 1-e 0+e],c3);plot([0 1 1 0 0],[0 0 1 1 0]);"
		    IconFrame		    "off"
		    }
		    }
		    Line {
		    SrcBlock		    "tansig"
		    SrcPort		    1
		    DstBlock		    "a{1}"
		    DstPort		    1
		    }
		    Line {
		    SrcBlock		    "netsum"
		    SrcPort		    1
		    DstBlock		    "tansig"
		    DstPort		    1
		    }
		    Line {
		    SrcBlock		    "b{1}"
		    SrcPort		    1
		    DstBlock		    "netsum"
		    DstPort		    2
		    }
		    Line {
		    SrcBlock		    "IW{1,1}"
		    SrcPort		    1
		    DstBlock		    "netsum"
		    DstPort		    1
		    }
		    Line {
		    SrcBlock		    "Delays 1"
		    SrcPort		    1
		    DstBlock		    "IW{1,1}"
		    DstPort		    1
		    }
		    Line {
		    SrcBlock		    "p{1}"
		    SrcPort		    1
		    DstBlock		    "Delays 1"
		    DstPort		    1
		    }
		    }
		    }
		    Block {
		    BlockType		    SubSystem
		    Name		    "Layer 2"
		    SID			    "43273"
		    Ports		    [1, 1]
		    Position		    [190, 80, 250, 100]
		    ZOrder		    8
		    MinAlgLoopOccurrences   off
		    PropExecContextOutsideSubsystem off
		    RTWSystemCode	    "Auto"
		    FunctionWithSeparateData off
		    Opaque		    off
		    RequestExecContextInheritance off
		    MaskHideContents	    off
		    Object {
		    $PropName		    "MaskObject"
		    $ObjectID		    52
		    $ClassName		    "Simulink.Mask"
		    Display		    "e = 0.06;c1 = [120 150 230]/255;c2 = ([120 150 230]+0)/383;c3 = ([120 150 230]+128)/383;patch([0 1"
		    " 1 0],[0 0 1 1],c1);patch([0 1 1 1-e 1-e 0+e],[0 0 1 1-e 0+e 0+e],c2);patch([0 0 1 1-e 0+e 0+e],[0 1 1 1-e 1-e 0"
		    "+e],c3);plot([0 1 1 0 0],[0 0 1 1 0]);"
		    IconFrame		    "off"
		    }
		    System {
		    Name		    "Layer 2"
		    Location		    [100, 100, 900, 600]
		    Open		    off
		    ModelBrowserVisibility  off
		    ModelBrowserWidth	    200
		    ScreenColor		    "white"
		    PaperOrientation	    "landscape"
		    PaperPositionMode	    "auto"
		    PaperType		    "usletter"
		    PaperUnits		    "inches"
		    TiledPaperMargins	    [0.500000, 0.500000, 0.500000, 0.500000]
		    TiledPageScale	    1
		    ShowPageBoundaries	    off
		    ZoomFactor		    "100"
		    Block {
		    BlockType		    Inport
		    Name		    "a{1} "
		    SID			    "43274"
		    Position		    [20, 20, 60, 60]
		    ZOrder		    4
		    IconDisplay		    "Port number"
		    PortDimensions	    "10"
		    Object {
		    $PropName		    "MaskObject"
		    $ObjectID		    53
		    $ClassName		    "Simulink.Mask"
		    Display		    "e = 0.06;c1 = [120 230 180]/255;c2 = ([120 230 180]+0)/(256+128);c3 = ([120 230 180]+128)/(256+128"
		    ");patch([0 1 1 0],[0 0 1 1],c1);patch([0 1 1 1-e 1-e 0+e],[0 0 1 1-e 0+e 0+e],c2);patch([0 0 1 1-e 0+e 0+e],[0 1"
		    " 1 1-e 1-e 0+e],c3);plot([0 1 1 0 0],[0 0 1 1 0]);"
		    IconFrame		    "off"
		    }
		    }
		    Block {
		    BlockType		    SubSystem
		    Name		    "Delays 1"
		    SID			    "43275"
		    Ports		    [1, 1]
		    Position		    [100, 40, 140, 80]
		    ZOrder		    5
		    MinAlgLoopOccurrences   off
		    PropExecContextOutsideSubsystem off
		    RTWSystemCode	    "Auto"
		    FunctionWithSeparateData off
		    Opaque		    off
		    RequestExecContextInheritance off
		    MaskHideContents	    off
		    Object {
		    $PropName		    "MaskObject"
		    $ObjectID		    54
		    $ClassName		    "Simulink.Mask"
		    Display		    "e = 0.06;c1 = [120 150 230]/255;c2 = ([120 150 230]+0)/383;c3 = ([120 150 230]+128)/383;patch([0 1"
		    " 1 0],[0 0 1 1],c1);patch([0 1 1 1-e 1-e 0+e],[0 0 1 1-e 0+e 0+e],c2);patch([0 0 1 1-e 0+e 0+e],[0 1 1 1-e 1-e 0"
		    "+e],c3);plot([0 1 1 0 0],[0 0 1 1 0]);disp('0');"
		    IconFrame		    "off"
		    }
		    System {
		    Name		    "Delays 1"
		    Location		    [100, 100, 900, 600]
		    Open		    off
		    ModelBrowserVisibility  off
		    ModelBrowserWidth	    200
		    ScreenColor		    "white"
		    PaperOrientation	    "landscape"
		    PaperPositionMode	    "auto"
		    PaperType		    "usletter"
		    PaperUnits		    "inches"
		    TiledPaperMargins	    [0.500000, 0.500000, 0.500000, 0.500000]
		    TiledPageScale	    1
		    ShowPageBoundaries	    off
		    ZoomFactor		    "100"
		    Block {
		    BlockType		    Inport
		    Name		    "p{2}"
		    SID			    "43276"
		    Position		    [60, 40, 80, 60]
		    ZOrder		    1
		    BlockRotation	    270
		    BlockMirror		    on
		    NamePlacement	    "alternate"
		    IconDisplay		    "Port number"
		    PortDimensions	    "10"
		    Object {
		    $PropName		    "MaskObject"
		    $ObjectID		    55
		    $ClassName		    "Simulink.Mask"
		    Display		    "e = 0.06;c1 = [120 230 180]/255;c2 = ([120 230 180]+0)/(256+128);c3 = ([120 230 180]+128)/(256+128"
		    ");patch([0 1 1 0],[0 0 1 1],c1);patch([0 1 1 1-e 1-e 0+e],[0 0 1 1-e 0+e 0+e],c2);patch([0 0 1 1-e 0+e 0+e],[0 1"
		    " 1 1-e 1-e 0+e],c3);plot([0 1 1 0 0],[0 0 1 1 0]);"
		    IconFrame		    "off"
		    }
		    }
		    Block {
		    BlockType		    Mux
		    Name		    "mux"
		    SID			    "43277"
		    Ports		    [1, 1]
		    Position		    [200, 60, 240, 80]
		    ZOrder		    2
		    Inputs		    "1"
		    Object {
		    $PropName		    "MaskObject"
		    $ObjectID		    56
		    $ClassName		    "Simulink.Mask"
		    Display		    "e = 0.06;c1 = [120 150 230]/255;c2 = ([120 150 230]+0)/383;c3 = ([120 150 230]+128)/383;patch([0 1"
		    " 1 0],[0 0 1 1],c1);patch([0 1 1 1-e 1-e 0+e],[0 0 1 1-e 0+e 0+e],c2);patch([0 0 1 1-e 0+e 0+e],[0 1 1 1-e 1-e 0"
		    "+e],c3);plot([0 1 1 0 0],[0 0 1 1 0]);disp('Mux')"
		    IconFrame		    "off"
		    }
		    }
		    Block {
		    BlockType		    Outport
		    Name		    "pd{2,1}"
		    SID			    "43278"
		    Position		    [300, 60, 320, 80]
		    ZOrder		    3
		    IconDisplay		    "Port number"
		    Object {
		    $PropName		    "MaskObject"
		    $ObjectID		    57
		    $ClassName		    "Simulink.Mask"
		    Display		    "e = 0.06;c1 = [120 230 180]/255;c2 = ([120 230 180]+0)/(256+128);c3 = ([120 230 180]+128)/(256+128"
		    ");patch([0 1 1 0],[0 0 1 1],c1);patch([0 1 1 1-e 1-e 0+e],[0 0 1 1-e 0+e 0+e],c2);patch([0 0 1 1-e 0+e 0+e],[0 1"
		    " 1 1-e 1-e 0+e],c3);plot([0 1 1 0 0],[0 0 1 1 0]);"
		    IconFrame		    "off"
		    }
		    }
		    Line {
		    SrcBlock		    "mux"
		    SrcPort		    1
		    DstBlock		    "pd{2,1}"
		    DstPort		    1
		    }
		    Line {
		    SrcBlock		    "p{2}"
		    SrcPort		    1
		    DstBlock		    "mux"
		    DstPort		    1
		    }
		    }
		    }
		    Block {
		    BlockType		    SubSystem
		    Name		    "LW{2,1}"
		    SID			    "43279"
		    Ports		    [1, 1]
		    Position		    [180, 40, 220, 80]
		    ZOrder		    6
		    MinAlgLoopOccurrences   off
		    PropExecContextOutsideSubsystem off
		    RTWSystemCode	    "Auto"
		    FunctionWithSeparateData off
		    Opaque		    off
		    RequestExecContextInheritance off
		    MaskHideContents	    off
		    Object {
		    $PropName		    "MaskObject"
		    $ObjectID		    58
		    $ClassName		    "Simulink.Mask"
		    Display		    "e = 0.06;c1 = [120 150 230]/255;c2 = ([120 150 230]+0)/383;c3 = ([120 150 230]+128)/383;patch([0 1"
		    " 1 0],[0 0 1 1],c1);patch([0 1 1 1-e 1-e 0+e],[0 0 1 1-e 0+e 0+e],c2);patch([0 0 1 1-e 0+e 0+e],[0 1 1 1-e 1-e 0"
		    "+e],c3);plot([0 1 1 0 0],[0 0 1 1 0]);disp('W');"
		    IconFrame		    "off"
		    }
		    System {
		    Name		    "LW{2,1}"
		    Location		    [100, 100, 900, 600]
		    Open		    off
		    ModelBrowserVisibility  off
		    ModelBrowserWidth	    200
		    ScreenColor		    "white"
		    PaperOrientation	    "landscape"
		    PaperPositionMode	    "auto"
		    PaperType		    "usletter"
		    PaperUnits		    "inches"
		    TiledPaperMargins	    [0.500000, 0.500000, 0.500000, 0.500000]
		    TiledPageScale	    1
		    ShowPageBoundaries	    off
		    ZoomFactor		    "100"
		    Block {
		    BlockType		    Inport
		    Name		    "ad{2,1}"
		    SID			    "43280"
		    Position		    [40, 60, 60, 80]
		    ZOrder		    1
		    IconDisplay		    "Port number"
		    PortDimensions	    "10"
		    Object {
		    $PropName		    "MaskObject"
		    $ObjectID		    59
		    $ClassName		    "Simulink.Mask"
		    Display		    "e = 0.06;c1 = [120 230 180]/255;c2 = ([120 230 180]+0)/(256+128);c3 = ([120 230 180]+128)/(256+128"
		    ");patch([0 1 1 0],[0 0 1 1],c1);patch([0 1 1 1-e 1-e 0+e],[0 0 1 1-e 0+e 0+e],c2);patch([0 0 1 1-e 0+e 0+e],[0 1"
		    " 1 1-e 1-e 0+e],c3);plot([0 1 1 0 0],[0 0 1 1 0]);"
		    IconFrame		    "off"
		    }
		    }
		    Block {
		    BlockType		    Constant
		    Name		    "IW{2,1}(1,:)'"
		    SID			    "43281"
		    Position		    [140, 40, 180, 60]
		    ZOrder		    3
		    Value		    "[-2.29404798138852950017962939455173909664154052734375;-1.501022675668901351642148256360087543725967"
		    "4072265625;-1.0986070231339140068627102664322592318058013916015625;-0.776301040688175181259111923282034695148468"
		    "017578125;-0.6084288458243403141523231170140206813812255859375;-3.0823634435322304625515243969857692718505859375"
		    ";-1.071860985165616231284957393654622137546539306640625;-2.341585696847757080973906340659596025943756103515625;1"
		    ".001879584526967459368052004720084369182586669921875;-4.09628381056018842087951270514167845249176025390625]"
		    Object {
		    $PropName		    "MaskObject"
		    $ObjectID		    60
		    $ClassName		    "Simulink.Mask"
		    Display		    "e = 0.06;c1 = [120 150 230]/255;c2 = ([120 150 230]+0)/383;c3 = ([120 150 230]+128)/383;patch([0 1"
		    " 1 0],[0 0 1 1],c1);patch([0 1 1 1-e 1-e 0+e],[0 0 1 1-e 0+e 0+e],c2);patch([0 0 1 1-e 0+e 0+e],[0 1 1 1-e 1-e 0"
		    "+e],c3);plot([0 1 1 0 0],[0 0 1 1 0]);disp('weights');"
		    IconFrame		    "off"
		    }
		    }
		    Block {
		    BlockType		    Mux
		    Name		    "Mux"
		    SID			    "43282"
		    Ports		    [1, 1]
		    Position		    [340, 60, 380, 80]
		    ZOrder		    4
		    Inputs		    "1"
		    Object {
		    $PropName		    "MaskObject"
		    $ObjectID		    61
		    $ClassName		    "Simulink.Mask"
		    Display		    "e = 0.06;c1 = [120 150 230]/255;c2 = ([120 150 230]+0)/383;c3 = ([120 150 230]+128)/383;patch([0 1"
		    " 1 0],[0 0 1 1],c1);patch([0 1 1 1-e 1-e 0+e],[0 0 1 1-e 0+e 0+e],c2);patch([0 0 1 1-e 0+e 0+e],[0 1 1 1-e 1-e 0"
		    "+e],c3);plot([0 1 1 0 0],[0 0 1 1 0]);disp('Mux');"
		    IconFrame		    "off"
		    }
		    }
		    Block {
		    BlockType		    Reference
		    Name		    "dotprod1"
		    SID			    "43283"
		    Ports		    [2, 1]
		    Position		    [240, 40, 260, 80]
		    ZOrder		    2
		    LibraryVersion	    "1.87"
		    SourceBlock		    "neural/Weight Functions/dotprod"
		    SourceType		    "DOTPROD"
		    }
		    Block {
		    BlockType		    Outport
		    Name		    "lz{2,1}"
		    SID			    "43284"
		    Position		    [420, 60, 440, 80]
		    ZOrder		    5
		    IconDisplay		    "Port number"
		    Object {
		    $PropName		    "MaskObject"
		    $ObjectID		    62
		    $ClassName		    "Simulink.Mask"
		    Display		    "e = 0.06;c1 = [120 230 180]/255;c2 = ([120 230 180]+0)/(256+128);c3 = ([120 230 180]+128)/(256+128"
		    ");patch([0 1 1 0],[0 0 1 1],c1);patch([0 1 1 1-e 1-e 0+e],[0 0 1 1-e 0+e 0+e],c2);patch([0 0 1 1-e 0+e 0+e],[0 1"
		    " 1 1-e 1-e 0+e],c3);plot([0 1 1 0 0],[0 0 1 1 0]);"
		    IconFrame		    "off"
		    }
		    }
		    Line {
		    SrcBlock		    "Mux"
		    SrcPort		    1
		    DstBlock		    "lz{2,1}"
		    DstPort		    1
		    }
		    Line {
		    SrcBlock		    "dotprod1"
		    SrcPort		    1
		    DstBlock		    "Mux"
		    DstPort		    1
		    }
		    Line {
		    SrcBlock		    "ad{2,1}"
		    SrcPort		    1
		    DstBlock		    "dotprod1"
		    DstPort		    2
		    }
		    Line {
		    SrcBlock		    "IW{2,1}(1,:)'"
		    SrcPort		    1
		    DstBlock		    "dotprod1"
		    DstPort		    1
		    }
		    }
		    }
		    Block {
		    BlockType		    Constant
		    Name		    "b{2}"
		    SID			    "43285"
		    Position		    [180, 100, 220, 140]
		    ZOrder		    7
		    Value		    "2.004135886475003847095877063111402094364166259765625"
		    Object {
		    $PropName		    "MaskObject"
		    $ObjectID		    63
		    $ClassName		    "Simulink.Mask"
		    Display		    "e = 0.06;c1 = [120 150 230]/255;c2 = ([120 150 230]+0)/383;c3 = ([120 150 230]+128)/383;patch([0 1"
		    " 1 0],[0 0 1 1],c1);patch([0 1 1 1-e 1-e 0+e],[0 0 1 1-e 0+e 0+e],c2);patch([0 0 1 1-e 0+e 0+e],[0 1 1 1-e 1-e 0"
		    "+e],c3);plot([0 1 1 0 0],[0 0 1 1 0]);disp('b');"
		    IconFrame		    "off"
		    }
		    }
		    Block {
		    BlockType		    Reference
		    Name		    "logsig"
		    SID			    "43286"
		    Ports		    [1, 1]
		    Position		    [340, 70, 380, 110]
		    ZOrder		    2
		    LibraryVersion	    "1.87"
		    SourceBlock		    "neural/Transfer Functions/logsig"
		    SourceType		    "LOGSIG"
		    }
		    Block {
		    BlockType		    Sum
		    Name		    "netsum"
		    SID			    "43287"
		    Ports		    [2, 1]
		    Position		    [260, 70, 300, 110]
		    ZOrder		    3
		    Inputs		    "2"
		    Object {
		    $PropName		    "MaskObject"
		    $ObjectID		    64
		    $ClassName		    "Simulink.Mask"
		    Display		    "e = 0.06;c1 = [120 150 230]/255;c2 = ([120 150 230]+0)/383;c3 = ([120 150 230]+128)/383;patch([0 1"
		    " 1 0],[0 0 1 1],c1);patch([0 1 1 1-e 1-e 0+e],[0 0 1 1-e 0+e 0+e],c2);patch([0 0 1 1-e 0+e 0+e],[0 1 1 1-e 1-e 0"
		    "+e],c3);plot([0 1 1 0 0],[0 0 1 1 0]);disp('+');"
		    IconFrame		    "off"
		    }
		    }
		    Block {
		    BlockType		    Outport
		    Name		    "a{2}"
		    SID			    "43288"
		    Position		    [420, 70, 460, 110]
		    ZOrder		    1
		    IconDisplay		    "Port number"
		    InitialOutput	    "0"
		    Object {
		    $PropName		    "MaskObject"
		    $ObjectID		    65
		    $ClassName		    "Simulink.Mask"
		    Display		    "e = 0.06;c1 = [120 230 180]/255;c2 = ([120 230 180]+0)/(256+128);c3 = ([120 230 180]+128)/(256+128"
		    ");patch([0 1 1 0],[0 0 1 1],c1);patch([0 1 1 1-e 1-e 0+e],[0 0 1 1-e 0+e 0+e],c2);patch([0 0 1 1-e 0+e 0+e],[0 1"
		    " 1 1-e 1-e 0+e],c3);plot([0 1 1 0 0],[0 0 1 1 0]);"
		    IconFrame		    "off"
		    }
		    }
		    Line {
		    SrcBlock		    "logsig"
		    SrcPort		    1
		    DstBlock		    "a{2}"
		    DstPort		    1
		    }
		    Line {
		    SrcBlock		    "netsum"
		    SrcPort		    1
		    DstBlock		    "logsig"
		    DstPort		    1
		    }
		    Line {
		    SrcBlock		    "b{2}"
		    SrcPort		    1
		    DstBlock		    "netsum"
		    DstPort		    2
		    }
		    Line {
		    SrcBlock		    "LW{2,1}"
		    SrcPort		    1
		    DstBlock		    "netsum"
		    DstPort		    1
		    }
		    Line {
		    SrcBlock		    "Delays 1"
		    SrcPort		    1
		    DstBlock		    "LW{2,1}"
		    DstPort		    1
		    }
		    Line {
		    SrcBlock		    "a{1} "
		    SrcPort		    1
		    DstBlock		    "Delays 1"
		    DstPort		    1
		    }
		    }
		    }
		    Block {
		    BlockType		    SubSystem
		    Name		    "Process Input 1"
		    SID			    "43289"
		    Ports		    [1, 1]
		    Position		    [100, 40, 120, 60]
		    ZOrder		    2
		    MinAlgLoopOccurrences   off
		    PropExecContextOutsideSubsystem off
		    RTWSystemCode	    "Auto"
		    FunctionWithSeparateData off
		    Opaque		    off
		    RequestExecContextInheritance off
		    MaskHideContents	    off
		    Object {
		    $PropName		    "MaskObject"
		    $ObjectID		    66
		    $ClassName		    "Simulink.Mask"
		    Display		    "e = 0.06;c1 = [120 150 230]/255;c2 = ([120 150 230]+0)/383;c3 = ([120 150 230]+128)/383;patch([0 1"
		    " 1 0],[0 0 1 1],c1);patch([0 1 1 1-e 1-e 0+e],[0 0 1 1-e 0+e 0+e],c2);patch([0 0 1 1-e 0+e 0+e],[0 1 1 1-e 1-e 0"
		    "+e],c3);plot([0 1 1 0 0],[0 0 1 1 0]);"
		    IconFrame		    "off"
		    }
		    System {
		    Name		    "Process Input 1"
		    Location		    [100, 100, 900, 600]
		    Open		    off
		    ModelBrowserVisibility  off
		    ModelBrowserWidth	    200
		    ScreenColor		    "white"
		    PaperOrientation	    "landscape"
		    PaperPositionMode	    "auto"
		    PaperType		    "usletter"
		    PaperUnits		    "inches"
		    TiledPaperMargins	    [0.500000, 0.500000, 0.500000, 0.500000]
		    TiledPageScale	    1
		    ShowPageBoundaries	    off
		    ZoomFactor		    "100"
		    Block {
		    BlockType		    Inport
		    Name		    "x"
		    SID			    "43290"
		    Position		    [20, 30, 60, 70]
		    ZOrder		    1
		    IconDisplay		    "Port number"
		    PortDimensions	    "12"
		    Object {
		    $PropName		    "MaskObject"
		    $ObjectID		    67
		    $ClassName		    "Simulink.Mask"
		    Display		    "e = 0.06;c1 = [120 230 180]/255;c2 = ([120 230 180]+0)/(256+128);c3 = ([120 230 180]+128)/(256+128"
		    ");patch([0 1 1 0],[0 0 1 1],c1);patch([0 1 1 1-e 1-e 0+e],[0 0 1 1-e 0+e 0+e],c2);patch([0 0 1 1-e 0+e 0+e],[0 1"
		    " 1 1-e 1-e 0+e],c3);plot([0 1 1 0 0],[0 0 1 1 0]);"
		    IconFrame		    "off"
		    }
		    }
		    Block {
		    BlockType		    Reference
		    Name		    "mapminmax"
		    SID			    "43291"
		    Ports		    [1, 1]
		    Position		    [220, 30, 260, 70]
		    ZOrder		    3
		    BackgroundColor	    "lightBlue"
		    LibraryVersion	    "1.87"
		    SourceBlock		    "neural/Processing Functions/mapminmax"
		    SourceType		    "MAPMINMAX Preprocess"
		    xmin		    "[0;2.34750725879917343519309724797;18.8151308806200248113782436121;3.35032480669226817582284638775;0."
		    "848726808474219218680900667096;0.895384031439766303606120345648;0.930429639054153656552159645798;0.2420822627450"
		    "48598651109728053;0;0.0597116441392918154140723174805;0;0]"
		    xmax		    "[60.0888267728371516795959905721;63.2799986595993146920591243543;68.9550283525919809335391619243;69.0"
		    "910308179083045843071886338;55.2308677043291922359458112624;68.9550283525919809335391619243;65.79882189987604590"
		    "44206072576;59.7546237015910080003777693491;52.11520003672286804885516176;59.7546237015910080003777693491;14.759"
		    "5479103928379771559775691;37.4130194422870800963210058399]"
		    ymin		    "-1"
		    ymax		    "1"
		    }
		    Block {
		    BlockType		    Reference
		    Name		    "removeconstantrows"
		    SID			    "43292"
		    Ports		    [1, 1]
		    Position		    [120, 30, 160, 70]
		    ZOrder		    2
		    BackgroundColor	    "lightBlue"
		    LibraryVersion	    "1.87"
		    SourceBlock		    "neural/Processing Functions/removeconstantrows"
		    SourceType		    "REMOVECONSTANTROWS Process"
		    inputSize		    "12"
		    keep		    "[1 2 3 4 5 6 7 8 9 10 11 12]"
		    }
		    Block {
		    BlockType		    Outport
		    Name		    "p"
		    SID			    "43293"
		    Position		    [320, 30, 360, 70]
		    ZOrder		    4
		    IconDisplay		    "Port number"
		    PortDimensions	    "12"
		    Object {
		    $PropName		    "MaskObject"
		    $ObjectID		    68
		    $ClassName		    "Simulink.Mask"
		    Display		    "e = 0.06;c1 = [120 230 180]/255;c2 = ([120 230 180]+0)/(256+128);c3 = ([120 230 180]+128)/(256+128"
		    ");patch([0 1 1 0],[0 0 1 1],c1);patch([0 1 1 1-e 1-e 0+e],[0 0 1 1-e 0+e 0+e],c2);patch([0 0 1 1-e 0+e 0+e],[0 1"
		    " 1 1-e 1-e 0+e],c3);plot([0 1 1 0 0],[0 0 1 1 0]);"
		    IconFrame		    "off"
		    }
		    }
		    Line {
		    SrcBlock		    "mapminmax"
		    SrcPort		    1
		    DstBlock		    "p"
		    DstPort		    1
		    }
		    Line {
		    SrcBlock		    "removeconstantrows"
		    SrcPort		    1
		    DstBlock		    "mapminmax"
		    DstPort		    1
		    }
		    Line {
		    SrcBlock		    "x"
		    SrcPort		    1
		    DstBlock		    "removeconstantrows"
		    DstPort		    1
		    }
		    }
		    }
		    Block {
		    BlockType		    SubSystem
		    Name		    "Process Output 1"
		    SID			    "43294"
		    Ports		    [1, 1]
		    Position		    [320, 120, 340, 140]
		    ZOrder		    4
		    MinAlgLoopOccurrences   off
		    PropExecContextOutsideSubsystem off
		    RTWSystemCode	    "Auto"
		    FunctionWithSeparateData off
		    Opaque		    off
		    RequestExecContextInheritance off
		    MaskHideContents	    off
		    Object {
		    $PropName		    "MaskObject"
		    $ObjectID		    69
		    $ClassName		    "Simulink.Mask"
		    Display		    "e = 0.06;c1 = [120 150 230]/255;c2 = ([120 150 230]+0)/383;c3 = ([120 150 230]+128)/383;patch([0 1"
		    " 1 0],[0 0 1 1],c1);patch([0 1 1 1-e 1-e 0+e],[0 0 1 1-e 0+e 0+e],c2);patch([0 0 1 1-e 0+e 0+e],[0 1 1 1-e 1-e 0"
		    "+e],c3);plot([0 1 1 0 0],[0 0 1 1 0]);"
		    IconFrame		    "off"
		    }
		    System {
		    Name		    "Process Output 1"
		    Location		    [100, 100, 900, 600]
		    Open		    off
		    ModelBrowserVisibility  off
		    ModelBrowserWidth	    200
		    ScreenColor		    "white"
		    PaperOrientation	    "landscape"
		    PaperPositionMode	    "auto"
		    PaperType		    "usletter"
		    PaperUnits		    "inches"
		    TiledPaperMargins	    [0.500000, 0.500000, 0.500000, 0.500000]
		    TiledPageScale	    1
		    ShowPageBoundaries	    off
		    ZoomFactor		    "100"
		    Block {
		    BlockType		    Inport
		    Name		    "a"
		    SID			    "43295"
		    Position		    [20, 30, 60, 70]
		    ZOrder		    1
		    IconDisplay		    "Port number"
		    PortDimensions	    "1"
		    Object {
		    $PropName		    "MaskObject"
		    $ObjectID		    70
		    $ClassName		    "Simulink.Mask"
		    Display		    "e = 0.06;c1 = [120 230 180]/255;c2 = ([120 230 180]+0)/(256+128);c3 = ([120 230 180]+128)/(256+128"
		    ");patch([0 1 1 0],[0 0 1 1],c1);patch([0 1 1 1-e 1-e 0+e],[0 0 1 1-e 0+e 0+e],c2);patch([0 0 1 1-e 0+e 0+e],[0 1"
		    " 1 1-e 1-e 0+e],c3);plot([0 1 1 0 0],[0 0 1 1 0]);"
		    IconFrame		    "off"
		    }
		    }
		    Block {
		    BlockType		    Outport
		    Name		    "y"
		    SID			    "43296"
		    Position		    [120, 30, 160, 70]
		    ZOrder		    2
		    IconDisplay		    "Port number"
		    PortDimensions	    "1"
		    Object {
		    $PropName		    "MaskObject"
		    $ObjectID		    71
		    $ClassName		    "Simulink.Mask"
		    Display		    "e = 0.06;c1 = [120 230 180]/255;c2 = ([120 230 180]+0)/(256+128);c3 = ([120 230 180]+128)/(256+128"
		    ");patch([0 1 1 0],[0 0 1 1],c1);patch([0 1 1 1-e 1-e 0+e],[0 0 1 1-e 0+e 0+e],c2);patch([0 0 1 1-e 0+e 0+e],[0 1"
		    " 1 1-e 1-e 0+e],c3);plot([0 1 1 0 0],[0 0 1 1 0]);"
		    IconFrame		    "off"
		    }
		    }
		    Line {
		    SrcBlock		    "a"
		    SrcPort		    1
		    DstBlock		    "y"
		    DstPort		    1
		    }
		    }
		    }
		    Block {
		    BlockType		    Goto
		    Name		    "a{1}"
		    SID			    "43297"
		    Position		    [380, 40, 400, 60]
		    ZOrder		    6
		    GotoTag		    "feedback1"
		    Object {
		    $PropName		    "MaskObject"
		    $ObjectID		    72
		    $ClassName		    "Simulink.Mask"
		    Display		    "plot(cos(0:.1:2*pi),sin(0:.1:2*pi))"
		    IconFrame		    "off"
		    }
		    }
		    Block {
		    BlockType		    Outport
		    Name		    "Output"
		    SID			    "43298"
		    Position		    [380, 120, 400, 140]
		    ZOrder		    3
		    IconDisplay		    "Port number"
		    InitialOutput	    "0"
		    Object {
		    $PropName		    "MaskObject"
		    $ObjectID		    73
		    $ClassName		    "Simulink.Mask"
		    Display		    "e = 0.06;c1 = [120 230 180]/255;c2 = ([120 230 180]+0)/(256+128);c3 = ([120 230 180]+128)/(256+128"
		    ");patch([0 1 1 0],[0 0 1 1],c1);patch([0 1 1 1-e 1-e 0+e],[0 0 1 1-e 0+e 0+e],c2);patch([0 0 1 1-e 0+e 0+e],[0 1"
		    " 1 1-e 1-e 0+e],c3);plot([0 1 1 0 0],[0 0 1 1 0]);"
		    IconFrame		    "off"
		    }
		    }
		    Line {
		    SrcBlock		    "Layer 2"
		    SrcPort		    1
		    DstBlock		    "Process Output 1"
		    DstPort		    1
		    }
		    Line {
		    SrcBlock		    " a{1} "
		    SrcPort		    1
		    DstBlock		    "Layer 2"
		    DstPort		    1
		    }
		    Line {
		    SrcBlock		    "Layer 1"
		    SrcPort		    1
		    DstBlock		    "a{1}"
		    DstPort		    1
		    }
		    Line {
		    SrcBlock		    "Process Input 1"
		    SrcPort		    1
		    DstBlock		    "Layer 1"
		    DstPort		    1
		    }
		    Line {
		    SrcBlock		    "Process Output 1"
		    SrcPort		    1
		    DstBlock		    "Output"
		    DstPort		    1
		    }
		    Line {
		    SrcBlock		    "Input"
		    SrcPort		    1
		    DstBlock		    "Process Input 1"
		    DstPort		    1
		    }
		    }
		    }
		    Block {
		    BlockType		    From
		    Name		    "From1"
		    SID			    "227"
		    Position		    [535, 105, 600, 125]
		    ZOrder		    -9
		    BackgroundColor	    "green"
		    ShowName		    off
		    GotoTag		    "duration"
		    }
		    Block {
		    BlockType		    From
		    Name		    "From3"
		    SID			    "2474"
		    Position		    [170, 240, 265, 270]
		    ZOrder		    -9
		    BackgroundColor	    "red"
		    ShowName		    off
		    GotoTag		    "posChangeClean"
		    }
		    Block {
		    BlockType		    From
		    Name		    "From5"
		    SID			    "12464"
		    Position		    [500, 30, 595, 60]
		    ZOrder		    -9
		    BackgroundColor	    "red"
		    ShowName		    off
		    GotoTag		    "posChangeClean"
		    }
		    Block {
		    BlockType		    Gain
		    Name		    "Gain"
		    SID			    "989"
		    Position		    [660, 430, 690, 460]
		    ZOrder		    -8
		    ParamDataTypeStr	    "Inherit: Inherit via internal rule"
		    OutDataTypeStr	    "Inherit: Inherit via internal rule"
		    SaturateOnIntegerOverflow off
		    SampleTime		    "T"
		    }
		    Block {
		    BlockType		    Goto
		    Name		    "Goto1"
		    SID			    "230"
		    Position		    [870, 265, 950, 295]
		    ZOrder		    -10
		    BackgroundColor	    "[0.000000, 0.819608, 0.000000]"
		    ShowName		    off
		    GotoTag		    "duration"
		    }
		    Block {
		    BlockType		    Goto
		    Name		    "Goto3"
		    SID			    "2473"
		    Position		    [995, 479, 1095, 511]
		    ZOrder		    -10
		    BackgroundColor	    "red"
		    ShowName		    off
		    GotoTag		    "posChangeClean"
		    }
		    Block {
		    BlockType		    SubSystem
		    Name		    "MATLAB Function2"
		    SID			    "2471"
		    Ports		    [2, 1]
		    Position		    [805, 398, 950, 587]
		    ZOrder		    -4
		    ShowName		    off
		    LibraryVersion	    "1.32"
		    ErrorFcn		    "Stateflow.Translate.translate"
		    PermitHierarchicalResolution "ExplicitOnly"
		    TreatAsAtomicUnit	    on
		    MinAlgLoopOccurrences   off
		    PropExecContextOutsideSubsystem off
		    SystemSampleTime	    "T"
		    RTWSystemCode	    "Auto"
		    FunctionWithSeparateData off
		    Opaque		    off
		    RequestExecContextInheritance off
		    MaskHideContents	    off
		    SFBlockType		    "MATLAB Function"
		    Object {
		    $PropName		    "MaskObject"
		    $ObjectID		    74
		    $ClassName		    "Simulink.Mask"
		    Type		    "Stateflow"
		    Description		    "Embedded MATLAB block"
		    SelfModifiable	    "on"
		    Display		    "bgColor = Simulink.Root.ColorString2Rgb(get_param(gcbh, 'BackgroundColor')); image(imread('private"
		    "/eml_membrane_16.png','png','BackgroundColor',bgColor(1:3)),'center'); disp([10 10 'deNormalize']);"
		    IconOpaque		    "off"
		    IconUnits		    "normalized"
		    }
		    System {
		    Name		    "MATLAB Function2"
		    Location		    [219, 337, 814, 775]
		    Open		    off
		    ModelBrowserVisibility  off
		    ModelBrowserWidth	    200
		    ScreenColor		    "white"
		    PaperOrientation	    "landscape"
		    PaperPositionMode	    "auto"
		    PaperType		    "usletter"
		    PaperUnits		    "inches"
		    TiledPaperMargins	    [0.500000, 0.500000, 0.500000, 0.500000]
		    TiledPageScale	    1
		    ShowPageBoundaries	    off
		    ZoomFactor		    "100"
		    SIDHighWatermark	    "22"
		    Block {
		    BlockType		    Inport
		    Name		    "ANNposChange"
		    SID			    "2471::1"
		    Position		    [20, 101, 40, 119]
		    ZOrder		    -1
		    IconDisplay		    "Port number"
		    }
		    Block {
		    BlockType		    Inport
		    Name		    "d2GoalPerAxisAfterPrevSubreach"
		    SID			    "2471::18"
		    Position		    [20, 136, 40, 154]
		    ZOrder		    -2
		    Port		    "2"
		    IconDisplay		    "Port number"
		    }
		    Block {
		    BlockType		    Demux
		    Name		    " Demux "
		    SID			    "2471::20"
		    Ports		    [1, 1]
		    Position		    [270, 160, 320, 200]
		    ZOrder		    2
		    Outputs		    "1"
		    }
		    Block {
		    BlockType		    S-Function
		    Name		    " SFunction "
		    SID			    "2471::19"
		    Tag			    "Stateflow S-Function BCISimulator 16"
		    Ports		    [2, 2]
		    Position		    [180, 100, 230, 160]
		    ZOrder		    1
		    FunctionName	    "sf_sfun"
		    PortCounts		    "[2 2]"
		    EnableBusSupport	    on
		    Port {
		    PortNumber		    2
		    Name		    "y"
		    RTWStorageClass	    "Auto"
		    DataLoggingNameMode	    "SignalName"
		    }
		    }
		    Block {
		    BlockType		    Terminator
		    Name		    " Terminator "
		    SID			    "2471::22"
		    Position		    [460, 171, 480, 189]
		    ZOrder		    4
		    }
		    Block {
		    BlockType		    Outport
		    Name		    "y"
		    SID			    "2471::5"
		    Position		    [460, 101, 480, 119]
		    ZOrder		    -6
		    IconDisplay		    "Port number"
		    }
		    Line {
		    SrcBlock		    "ANNposChange"
		    SrcPort		    1
		    DstBlock		    " SFunction "
		    DstPort		    1
		    }
		    Line {
		    SrcBlock		    "d2GoalPerAxisAfterPrevSubreach"
		    SrcPort		    1
		    DstBlock		    " SFunction "
		    DstPort		    2
		    }
		    Line {
		    Name		    "y"
		    Labels		    [0, 0]
		    SrcBlock		    " SFunction "
		    SrcPort		    2
		    DstBlock		    "y"
		    DstPort		    1
		    }
		    Line {
		    SrcBlock		    " Demux "
		    SrcPort		    1
		    DstBlock		    " Terminator "
		    DstPort		    1
		    }
		    Line {
		    SrcBlock		    " SFunction "
		    SrcPort		    1
		    DstBlock		    " Demux "
		    DstPort		    1
		    }
		    }
		    }
		    Block {
		    BlockType		    Mux
		    Name		    "Mux"
		    SID			    "238"
		    Ports		    [5, 1]
		    Position		    [655, 27, 665, 203]
		    ZOrder		    -12
		    ShowName		    off
		    Inputs		    "5"
		    DisplayOption	    "bar"
		    }
		    Block {
		    BlockType		    SubSystem
		    Name		    "PosANN"
		    SID			    "43299"
		    Ports		    [1, 1]
		    Position		    [495, 375, 635, 515]
		    ZOrder		    45
		    MinAlgLoopOccurrences   off
		    PropExecContextOutsideSubsystem off
		    RTWSystemCode	    "Auto"
		    FunctionWithSeparateData off
		    Opaque		    off
		    RequestExecContextInheritance off
		    MaskHideContents	    off
		    Object {
		    $PropName		    "MaskObject"
		    $ObjectID		    75
		    $ClassName		    "Simulink.Mask"
		    Description		    "Function Fitting Neural Network"
		    Display		    "e = 0.06;c1 = [120 150 230]/255;c2 = ([120 150 230]+0)/383;c3 = ([120 150 230]+128)/383;patch([0 1"
		    " 1 0],[0 0 1 1],c1);patch([0 1 1 1-e 1-e 0+e],[0 0 1 1-e 0+e 0+e],c2);patch([0 0 1 1-e 0+e 0+e],[0 1 1 1-e 1-e 0"
		    "+e],c3);plot([0 1 1 0 0],[0 0 1 1 0]);fprintf('NNET');port_label('input',1,' Input');port_label('output',1,'Outp"
		    "ut ');"
		    IconFrame		    "off"
		    }
		    System {
		    Name		    "PosANN"
		    Location		    [100, 100, 900, 600]
		    Open		    off
		    ModelBrowserVisibility  off
		    ModelBrowserWidth	    200
		    ScreenColor		    "white"
		    PaperOrientation	    "landscape"
		    PaperPositionMode	    "auto"
		    PaperType		    "usletter"
		    PaperUnits		    "inches"
		    TiledPaperMargins	    [0.500000, 0.500000, 0.500000, 0.500000]
		    TiledPageScale	    1
		    ShowPageBoundaries	    off
		    ZoomFactor		    "100"
		    Block {
		    BlockType		    Inport
		    Name		    "Input"
		    SID			    "43300"
		    Position		    [40, 40, 60, 60]
		    ZOrder		    1
		    IconDisplay		    "Port number"
		    PortDimensions	    "24"
		    Object {
		    $PropName		    "MaskObject"
		    $ObjectID		    76
		    $ClassName		    "Simulink.Mask"
		    Display		    "e = 0.06;c1 = [120 230 180]/255;c2 = ([120 230 180]+0)/(256+128);c3 = ([120 230 180]+128)/(256+128"
		    ");patch([0 1 1 0],[0 0 1 1],c1);patch([0 1 1 1-e 1-e 0+e],[0 0 1 1-e 0+e 0+e],c2);patch([0 0 1 1-e 0+e 0+e],[0 1"
		    " 1 1-e 1-e 0+e],c3);plot([0 1 1 0 0],[0 0 1 1 0]);"
		    IconFrame		    "off"
		    }
		    }
		    Block {
		    BlockType		    From
		    Name		    " a{1} "
		    SID			    "43301"
		    Position		    [40, 120, 60, 140]
		    ZOrder		    5
		    GotoTag		    "feedback1"
		    Object {
		    $PropName		    "MaskObject"
		    $ObjectID		    77
		    $ClassName		    "Simulink.Mask"
		    Display		    "plot(cos(0:.1:2*pi),sin(0:.1:2*pi))"
		    IconFrame		    "off"
		    }
		    }
		    Block {
		    BlockType		    SubSystem
		    Name		    "Layer 1"
		    SID			    "43302"
		    Ports		    [1, 1]
		    Position		    [190, 40, 250, 60]
		    ZOrder		    7
		    MinAlgLoopOccurrences   off
		    PropExecContextOutsideSubsystem off
		    RTWSystemCode	    "Auto"
		    FunctionWithSeparateData off
		    Opaque		    off
		    RequestExecContextInheritance off
		    MaskHideContents	    off
		    Object {
		    $PropName		    "MaskObject"
		    $ObjectID		    78
		    $ClassName		    "Simulink.Mask"
		    Display		    "e = 0.06;c1 = [120 150 230]/255;c2 = ([120 150 230]+0)/383;c3 = ([120 150 230]+128)/383;patch([0 1"
		    " 1 0],[0 0 1 1],c1);patch([0 1 1 1-e 1-e 0+e],[0 0 1 1-e 0+e 0+e],c2);patch([0 0 1 1-e 0+e 0+e],[0 1 1 1-e 1-e 0"
		    "+e],c3);plot([0 1 1 0 0],[0 0 1 1 0]);"
		    IconFrame		    "off"
		    }
		    System {
		    Name		    "Layer 1"
		    Location		    [100, 100, 900, 600]
		    Open		    off
		    ModelBrowserVisibility  off
		    ModelBrowserWidth	    200
		    ScreenColor		    "white"
		    PaperOrientation	    "landscape"
		    PaperPositionMode	    "auto"
		    PaperType		    "usletter"
		    PaperUnits		    "inches"
		    TiledPaperMargins	    [0.500000, 0.500000, 0.500000, 0.500000]
		    TiledPageScale	    1
		    ShowPageBoundaries	    off
		    ZoomFactor		    "100"
		    Block {
		    BlockType		    Inport
		    Name		    "p{1}"
		    SID			    "43303"
		    Position		    [20, 40, 60, 80]
		    ZOrder		    4
		    IconDisplay		    "Port number"
		    PortDimensions	    "24"
		    Object {
		    $PropName		    "MaskObject"
		    $ObjectID		    79
		    $ClassName		    "Simulink.Mask"
		    Display		    "e = 0.06;c1 = [120 230 180]/255;c2 = ([120 230 180]+0)/(256+128);c3 = ([120 230 180]+128)/(256+128"
		    ");patch([0 1 1 0],[0 0 1 1],c1);patch([0 1 1 1-e 1-e 0+e],[0 0 1 1-e 0+e 0+e],c2);patch([0 0 1 1-e 0+e 0+e],[0 1"
		    " 1 1-e 1-e 0+e],c3);plot([0 1 1 0 0],[0 0 1 1 0]);"
		    IconFrame		    "off"
		    }
		    }
		    Block {
		    BlockType		    SubSystem
		    Name		    "Delays 1"
		    SID			    "43304"
		    Ports		    [1, 1]
		    Position		    [100, 40, 140, 80]
		    ZOrder		    5
		    MinAlgLoopOccurrences   off
		    PropExecContextOutsideSubsystem off
		    RTWSystemCode	    "Auto"
		    FunctionWithSeparateData off
		    Opaque		    off
		    RequestExecContextInheritance off
		    MaskHideContents	    off
		    Object {
		    $PropName		    "MaskObject"
		    $ObjectID		    80
		    $ClassName		    "Simulink.Mask"
		    Display		    "e = 0.06;c1 = [120 150 230]/255;c2 = ([120 150 230]+0)/383;c3 = ([120 150 230]+128)/383;patch([0 1"
		    " 1 0],[0 0 1 1],c1);patch([0 1 1 1-e 1-e 0+e],[0 0 1 1-e 0+e 0+e],c2);patch([0 0 1 1-e 0+e 0+e],[0 1 1 1-e 1-e 0"
		    "+e],c3);plot([0 1 1 0 0],[0 0 1 1 0]);disp('0');"
		    IconFrame		    "off"
		    }
		    System {
		    Name		    "Delays 1"
		    Location		    [100, 100, 900, 600]
		    Open		    off
		    ModelBrowserVisibility  off
		    ModelBrowserWidth	    200
		    ScreenColor		    "white"
		    PaperOrientation	    "landscape"
		    PaperPositionMode	    "auto"
		    PaperType		    "usletter"
		    PaperUnits		    "inches"
		    TiledPaperMargins	    [0.500000, 0.500000, 0.500000, 0.500000]
		    TiledPageScale	    1
		    ShowPageBoundaries	    off
		    ZoomFactor		    "100"
		    Block {
		    BlockType		    Inport
		    Name		    "p{1}"
		    SID			    "43305"
		    Position		    [60, 40, 80, 60]
		    ZOrder		    1
		    BlockRotation	    270
		    BlockMirror		    on
		    NamePlacement	    "alternate"
		    IconDisplay		    "Port number"
		    PortDimensions	    "24"
		    Object {
		    $PropName		    "MaskObject"
		    $ObjectID		    81
		    $ClassName		    "Simulink.Mask"
		    Display		    "e = 0.06;c1 = [120 230 180]/255;c2 = ([120 230 180]+0)/(256+128);c3 = ([120 230 180]+128)/(256+128"
		    ");patch([0 1 1 0],[0 0 1 1],c1);patch([0 1 1 1-e 1-e 0+e],[0 0 1 1-e 0+e 0+e],c2);patch([0 0 1 1-e 0+e 0+e],[0 1"
		    " 1 1-e 1-e 0+e],c3);plot([0 1 1 0 0],[0 0 1 1 0]);"
		    IconFrame		    "off"
		    }
		    }
		    Block {
		    BlockType		    Mux
		    Name		    "mux"
		    SID			    "43306"
		    Ports		    [1, 1]
		    Position		    [200, 60, 240, 80]
		    ZOrder		    2
		    Inputs		    "1"
		    Object {
		    $PropName		    "MaskObject"
		    $ObjectID		    82
		    $ClassName		    "Simulink.Mask"
		    Display		    "e = 0.06;c1 = [120 150 230]/255;c2 = ([120 150 230]+0)/383;c3 = ([120 150 230]+128)/383;patch([0 1"
		    " 1 0],[0 0 1 1],c1);patch([0 1 1 1-e 1-e 0+e],[0 0 1 1-e 0+e 0+e],c2);patch([0 0 1 1-e 0+e 0+e],[0 1 1 1-e 1-e 0"
		    "+e],c3);plot([0 1 1 0 0],[0 0 1 1 0]);disp('Mux')"
		    IconFrame		    "off"
		    }
		    }
		    Block {
		    BlockType		    Outport
		    Name		    "pd{1,1}"
		    SID			    "43307"
		    Position		    [300, 60, 320, 80]
		    ZOrder		    3
		    IconDisplay		    "Port number"
		    Object {
		    $PropName		    "MaskObject"
		    $ObjectID		    83
		    $ClassName		    "Simulink.Mask"
		    Display		    "e = 0.06;c1 = [120 230 180]/255;c2 = ([120 230 180]+0)/(256+128);c3 = ([120 230 180]+128)/(256+128"
		    ");patch([0 1 1 0],[0 0 1 1],c1);patch([0 1 1 1-e 1-e 0+e],[0 0 1 1-e 0+e 0+e],c2);patch([0 0 1 1-e 0+e 0+e],[0 1"
		    " 1 1-e 1-e 0+e],c3);plot([0 1 1 0 0],[0 0 1 1 0]);"
		    IconFrame		    "off"
		    }
		    }
		    Line {
		    SrcBlock		    "mux"
		    SrcPort		    1
		    DstBlock		    "pd{1,1}"
		    DstPort		    1
		    }
		    Line {
		    SrcBlock		    "p{1}"
		    SrcPort		    1
		    DstBlock		    "mux"
		    DstPort		    1
		    }
		    }
		    }
		    Block {
		    BlockType		    SubSystem
		    Name		    "IW{1,1}"
		    SID			    "43308"
		    Ports		    [1, 1]
		    Position		    [180, 40, 220, 80]
		    ZOrder		    6
		    MinAlgLoopOccurrences   off
		    PropExecContextOutsideSubsystem off
		    RTWSystemCode	    "Auto"
		    FunctionWithSeparateData off
		    Opaque		    off
		    RequestExecContextInheritance off
		    MaskHideContents	    off
		    Object {
		    $PropName		    "MaskObject"
		    $ObjectID		    84
		    $ClassName		    "Simulink.Mask"
		    Display		    "e = 0.06;c1 = [120 150 230]/255;c2 = ([120 150 230]+0)/383;c3 = ([120 150 230]+128)/383;patch([0 1"
		    " 1 0],[0 0 1 1],c1);patch([0 1 1 1-e 1-e 0+e],[0 0 1 1-e 0+e 0+e],c2);patch([0 0 1 1-e 0+e 0+e],[0 1 1 1-e 1-e 0"
		    "+e],c3);plot([0 1 1 0 0],[0 0 1 1 0]);disp('W');"
		    IconFrame		    "off"
		    }
		    System {
		    Name		    "IW{1,1}"
		    Location		    [100, 100, 900, 600]
		    Open		    off
		    ModelBrowserVisibility  off
		    ModelBrowserWidth	    200
		    ScreenColor		    "white"
		    PaperOrientation	    "landscape"
		    PaperPositionMode	    "auto"
		    PaperType		    "usletter"
		    PaperUnits		    "inches"
		    TiledPaperMargins	    [0.500000, 0.500000, 0.500000, 0.500000]
		    TiledPageScale	    1
		    ShowPageBoundaries	    off
		    ZoomFactor		    "100"
		    Block {
		    BlockType		    Inport
		    Name		    "pd{1,1}"
		    SID			    "43309"
		    Position		    [40, 330, 60, 350]
		    ZOrder		    1
		    IconDisplay		    "Port number"
		    PortDimensions	    "24"
		    Object {
		    $PropName		    "MaskObject"
		    $ObjectID		    85
		    $ClassName		    "Simulink.Mask"
		    Display		    "e = 0.06;c1 = [120 230 180]/255;c2 = ([120 230 180]+0)/(256+128);c3 = ([120 230 180]+128)/(256+128"
		    ");patch([0 1 1 0],[0 0 1 1],c1);patch([0 1 1 1-e 1-e 0+e],[0 0 1 1-e 0+e 0+e],c2);patch([0 0 1 1-e 0+e 0+e],[0 1"
		    " 1 1-e 1-e 0+e],c3);plot([0 1 1 0 0],[0 0 1 1 0]);"
		    IconFrame		    "off"
		    }
		    }
		    Block {
		    BlockType		    Constant
		    Name		    "IW{1,1}(1,:)'"
		    SID			    "43310"
		    Position		    [140, 40, 180, 60]
		    ZOrder		    3
		    Value		    "[-1.013582975408857667076745201484300196170806884765625;-0.76021220388609145324210203398251906037330"
		    "62744140625;1.349514990304853778724236690322868525981903076171875;2.43953086714195865880583369289524853229522705"
		    "078125;-2.1123068064430992052393776248209178447723388671875;0.30141848182598873773230252481880597770214080810546"
		    "875;-0.92107690479139414652109962844406254589557647705078125;2.7468270117815780650971646537072956562042236328125"
		    ";-0.98849288175348426488397990397061221301555633544921875;-1.269303683898003187735525898460764437913894653320312"
		    "5;0.468754936081345940923625903451466001570224761962890625;-1.451126856347084270737468614242970943450927734375;0"
		    ".8166759200585527178617439858498983085155487060546875;-0.56292310721784521998500849804258905351161956787109375;1"
		    ".9630017393459038288483498035930097103118896484375;0.5611495803643260504856016268604435026645660400390625;0.3879"
		    "07487289061714275106851346208713948726654052734375;0.325380286194382584152862136761541478335857391357421875;0.11"
		    "710588319197602624743836940979235805571079254150390625;0.07624606550242229996428022786858491599559783935546875;0"
		    ".1667704107594538687209251293097622692584991455078125;-0.0772665155490539629079549399648385588079690933227539062"
		    "5;0.056868620350862993106932918863094528205692768096923828125;-0.06966544908971342153769512606231728568673133850"
		    "09765625]"
		    Object {
		    $PropName		    "MaskObject"
		    $ObjectID		    86
		    $ClassName		    "Simulink.Mask"
		    Display		    "e = 0.06;c1 = [120 150 230]/255;c2 = ([120 150 230]+0)/383;c3 = ([120 150 230]+128)/383;patch([0 1"
		    " 1 0],[0 0 1 1],c1);patch([0 1 1 1-e 1-e 0+e],[0 0 1 1-e 0+e 0+e],c2);patch([0 0 1 1-e 0+e 0+e],[0 1 1 1-e 1-e 0"
		    "+e],c3);plot([0 1 1 0 0],[0 0 1 1 0]);disp('Weights');"
		    IconFrame		    "off"
		    }
		    }
		    Block {
		    BlockType		    Constant
		    Name		    "IW{1,1}(10,:)'"
		    SID			    "43311"
		    Position		    [140, 580, 180, 600]
		    ZOrder		    21
		    Value		    "[0.22835274062333976718974781761062331497669219970703125;0.53905726385737440242706952631124295294284"
		    "820556640625;-1.6954927840595142018997876220964826643466949462890625;0.73662721767345373802271524255047552287578"
		    "582763671875;3.20177270653532008992669943836517632007598876953125;0.44256158732251227316822905777371488511562347"
		    "412109375;1.574976222524522739831809303723275661468505859375;3.1594553452704938756312458281172439455986022949218"
		    "75;0.6273222720352362724582917508087120950222015380859375;-3.80918179929145583884064762969501316547393798828125;"
		    "-1.4155184877185293945700550466426648199558258056640625;1.3742791363701136742037078875000588595867156982421875;2"
		    ".428450757824589079092447718721814453601837158203125;1.098014455961471735889745104941539466381072998046875;-0.65"
		    "079033613461323426463422947563230991363525390625;1.335769210459972544668971750070340931415557861328125;0.5439338"
		    "897650503046321546207764185965061187744140625;-0.030020915546440686549889420575709664262831211090087890625;-2.69"
		    "1018040228218222154055183636955916881561279296875;-0.2492121772481566688295373523942544125020503997802734375;4.5"
		    "9074954655039402240390700171701610088348388671875;1.855009405151439860759410294122062623500823974609375;0.500064"
		    "75974638409098815827746875584125518798828125;-3.18493795413046765219178269035182893276214599609375]"
		    Object {
		    $PropName		    "MaskObject"
		    $ObjectID		    87
		    $ClassName		    "Simulink.Mask"
		    Display		    "e = 0.06;c1 = [120 150 230]/255;c2 = ([120 150 230]+0)/383;c3 = ([120 150 230]+128)/383;patch([0 1"
		    " 1 0],[0 0 1 1],c1);patch([0 1 1 1-e 1-e 0+e],[0 0 1 1-e 0+e 0+e],c2);patch([0 0 1 1-e 0+e 0+e],[0 1 1 1-e 1-e 0"
		    "+e],c3);plot([0 1 1 0 0],[0 0 1 1 0]);disp('Weights');"
		    IconFrame		    "off"
		    }
		    }
		    Block {
		    BlockType		    Constant
		    Name		    "IW{1,1}(2,:)'"
		    SID			    "43312"
		    Position		    [140, 100, 180, 120]
		    ZOrder		    5
		    Value		    "[1.9343617301478521763868911875761114060878753662109375;2.731682099937222218954957497771829366683959"
		    "9609375;0.2860427335040818253020233896677382290363311767578125;0.71124880551190050592680336194462142884731292724"
		    "609375;0.8792216663801839526826142900972627103328704833984375;-0.20715432769443825611332954395038541406393051147"
		    "4609375;1.381066183011322667795184315764345228672027587890625;0.645050255246486958782270448864437639713287353515"
		    "625;-0.250054689306640598456255020209937356412410736083984375;-4.07360580397851190781466357293538749217987060546"
		    "875;-0.9876293456335638598631021523033268749713897705078125;3.2575527406915458783487338223494589328765869140625;"
		    "-4.95283807325326907999851755448617041110992431640625;-4.25010104746627792593471895088441669940948486328125;5.04"
		    "03061269503997010588136618025600910186767578125;-2.44112608626071381223709977348335087299346923828125;-6.9599312"
		    "398239074894945588312111794948577880859375;-0.2695982394739522280957544353441335260868072509765625;2.06188081086"
		    "2987356557596285711042582988739013671875;2.31401425126218907024622239987365901470184326171875;-7.309548508387351"
		    "2621721602044999599456787109375;2.8743912250048424539272673428058624267578125;-1.8479680396305249168165119044715"
		    "53862094879150390625;2.6714468328224558746342154336161911487579345703125]"
		    Object {
		    $PropName		    "MaskObject"
		    $ObjectID		    88
		    $ClassName		    "Simulink.Mask"
		    Display		    "e = 0.06;c1 = [120 150 230]/255;c2 = ([120 150 230]+0)/383;c3 = ([120 150 230]+128)/383;patch([0 1"
		    " 1 0],[0 0 1 1],c1);patch([0 1 1 1-e 1-e 0+e],[0 0 1 1-e 0+e 0+e],c2);patch([0 0 1 1-e 0+e 0+e],[0 1 1 1-e 1-e 0"
		    "+e],c3);plot([0 1 1 0 0],[0 0 1 1 0]);disp('Weights');"
		    IconFrame		    "off"
		    }
		    }
		    Block {
		    BlockType		    Constant
		    Name		    "IW{1,1}(3,:)'"
		    SID			    "43313"
		    Position		    [140, 160, 180, 180]
		    ZOrder		    7
		    Value		    "[0.6685664256559566975823827306157909333705902099609375;0.437080369642586341605294819601112976670265"
		    "19775390625;-0.709094766132382314793858313350938260555267333984375;0.5671748939350390594782425068842712789773941"
		    "0400390625;0.02095993191228219532096233024276443757116794586181640625;-0.331426802210997406561432399030309170484"
		    "5428466796875;2.16373034501477956581538819591514766216278076171875;-1.110397681992763008196334340027533471584320"
		    "068359375;0.86394299101782490168943695607595145702362060546875;-2.3449337945742474431654045474715530872344970703"
		    "125;1.428297361424336830992842806153930723667144775390625;1.0583987437765782768650524303666315972805023193359375"
		    ";2.09240360555819915333586322958581149578094482421875;-1.715712162913737959257787224487401545047760009765625;-0."
		    "3344654510074331899005528612178750336170196533203125;-0.62976119718336887043363958582631312310695648193359375;-1"
		    ".840527399067835911949941873899661004543304443359375;-1.255197026582389963067498683813028037548065185546875;-0.3"
		    "5626841419217669670871373455156572163105010986328125;1.027410748833970099980206214240752160549163818359375;0.243"
		    "744060180927701875219781868509016931056976318359375;-1.0904689591818021998648191583924926817417144775390625;-0.4"
		    "91169816117021873491665928668226115405559539794921875;-0.296548069613946030376183671251055784523487091064453125]"
		    Object {
		    $PropName		    "MaskObject"
		    $ObjectID		    89
		    $ClassName		    "Simulink.Mask"
		    Display		    "e = 0.06;c1 = [120 150 230]/255;c2 = ([120 150 230]+0)/383;c3 = ([120 150 230]+128)/383;patch([0 1"
		    " 1 0],[0 0 1 1],c1);patch([0 1 1 1-e 1-e 0+e],[0 0 1 1-e 0+e 0+e],c2);patch([0 0 1 1-e 0+e 0+e],[0 1 1 1-e 1-e 0"
		    "+e],c3);plot([0 1 1 0 0],[0 0 1 1 0]);disp('Weights');"
		    IconFrame		    "off"
		    }
		    }
		    Block {
		    BlockType		    Constant
		    Name		    "IW{1,1}(4,:)'"
		    SID			    "43314"
		    Position		    [140, 220, 180, 240]
		    ZOrder		    9
		    Value		    "[3.38169025745753604184073992655612528324127197265625;-0.5100055442171180786203876778017729520797729"
		    "4921875;-1.0488034379681001606599011211073957383632659912109375;-0.737648430483309192062790771160507574677467346"
		    "19140625;-2.30279281951363401503840577788650989532470703125;-0.1893391227469298498942151809387723915278911590576"
		    "171875;-2.56642706481137761187483192770741879940032958984375;2.6053525069499232635905627830652520060539245605468"
		    "75;1.8375164028773498525737295494764111936092376708984375;0.7540695027204881162319338727684225887060165405273437"
		    "5;0.51350002475270251078853789294953458011150360107421875;-0.207615935431906400987500660448858980089426040649414"
		    "0625;-0.0706160428077185209350119521332089789211750030517578125;-0.673963699362497559164353333471808582544326782"
		    "2265625;0.0217364690773990398842130389311932958662509918212890625;-0.4380071556839894575396954223833745345473289"
		    "48974609375;-0.479682742513563187269909349197405390441417694091796875;-0.437848126192566411418738425709307193756"
		    "103515625;0.2046110685520894090227983497243258170783519744873046875;0.225732461106506326897758185623388271778821"
		    "9451904296875;-0.1381592328740912922757644309967872686684131622314453125;-0.051526763677547965381009476004692260"
		    "1759433746337890625;-0.05507054049185104716013228198789875023066997528076171875;0.089761152709000965876917632613"
		    "18556033074855804443359375]"
		    Object {
		    $PropName		    "MaskObject"
		    $ObjectID		    90
		    $ClassName		    "Simulink.Mask"
		    Display		    "e = 0.06;c1 = [120 150 230]/255;c2 = ([120 150 230]+0)/383;c3 = ([120 150 230]+128)/383;patch([0 1"
		    " 1 0],[0 0 1 1],c1);patch([0 1 1 1-e 1-e 0+e],[0 0 1 1-e 0+e 0+e],c2);patch([0 0 1 1-e 0+e 0+e],[0 1 1 1-e 1-e 0"
		    "+e],c3);plot([0 1 1 0 0],[0 0 1 1 0]);disp('Weights');"
		    IconFrame		    "off"
		    }
		    }
		    Block {
		    BlockType		    Constant
		    Name		    "IW{1,1}(5,:)'"
		    SID			    "43315"
		    Position		    [140, 280, 180, 300]
		    ZOrder		    11
		    Value		    "[-0.31138862037117787107121102962992154061794281005859375;0.5022105804236544068785974559432361274957"
		    "6568603515625;-0.7567341610369993087914508578251115977764129638671875;1.0510971274747682446815133516793139278888"
		    "702392578125;-0.071013842850502995052153210053802467882633209228515625;0.491426194383394521203456406510667875409"
		    "12628173828125;-0.5940309440520683548214719849056564271450042724609375;0.768544553109033579119113710476085543632"
		    "50732421875;-1.871856164288683288532411097548902034759521484375;1.0275071300013216557545092655345797538757324218"
		    "75;0.5905326444043197398059419356286525726318359375;2.415352530204667669266882512602023780345916748046875;-0.944"
		    "15108358222832318773498627706430852413177490234375;-0.630217459117881961816465263837017118930816650390625;-3.207"
		    "661239632277005995319996145553886890411376953125;-3.52134508772092402750786277465522289276123046875;-0.024297586"
		    "9892939344563131953691481612622737884521484375;-2.182854230741961831796515980386175215244293212890625;-0.5565951"
		    "943015203795539491693489253520965576171875;0.013045781684625758212181523276740335859358310699462890625;2.3733024"
		    "54670655148305513648665510118007659912109375;-2.689298533335387819676043363870121538639068603515625;-2.690026077"
		    "74168023269112381967715919017791748046875;-0.6412673760617584317600403664982877671718597412109375]"
		    Object {
		    $PropName		    "MaskObject"
		    $ObjectID		    91
		    $ClassName		    "Simulink.Mask"
		    Display		    "e = 0.06;c1 = [120 150 230]/255;c2 = ([120 150 230]+0)/383;c3 = ([120 150 230]+128)/383;patch([0 1"
		    " 1 0],[0 0 1 1],c1);patch([0 1 1 1-e 1-e 0+e],[0 0 1 1-e 0+e 0+e],c2);patch([0 0 1 1-e 0+e 0+e],[0 1 1 1-e 1-e 0"
		    "+e],c3);plot([0 1 1 0 0],[0 0 1 1 0]);disp('Weights');"
		    IconFrame		    "off"
		    }
		    }
		    Block {
		    BlockType		    Constant
		    Name		    "IW{1,1}(6,:)'"
		    SID			    "43316"
		    Position		    [140, 340, 180, 360]
		    ZOrder		    13
		    Value		    "[2.134640852613528760883809809456579387187957763671875;-0.869153704390457360062782754539512097835540"
		    "771484375;1.3109823462406386962442184085375629365444183349609375;-0.13869437491945002527415908843977376818656921"
		    "38671875;-1.285229575996734485698880234849639236927032470703125;0.8000639664830149211383059082436375319957733154"
		    "296875;0.8764364149435575068736170578631572425365447998046875;-0.55169763532537685613021949393441900610923767089"
		    "84375;-0.000106551015236322488277664888300932943820953369140625;-2.755940989162905641052248029154725372791290283"
		    "203125;1.2662173987923435181102149726939387619495391845703125;-0.63556871399327774518894784705480560660362243652"
		    "34375;1.35540725959495578223368283943273127079010009765625;0.936870781159585108710530221287626773118972778320312"
		    "5;-0.29815306793904039484033319240552373230457305908203125;-2.07571233782891084729271824471652507781982421875;-0"
		    ".716570571258105193379606134840287268161773681640625;-3.4311726451479689359302938100881874561309814453125;3.3512"
		    "83623180891790838131782948039472103118896484375;-0.30004797923108161850080932708806358277797698974609375;0.69631"
		    "018075896145003156334496452473104000091552734375;5.7913763064417036474651467869989573955535888671875;2.367253248"
		    "325864145584773723385296761989593505859375;0.101803529784269819469244566789711825549602508544921875]"
		    Object {
		    $PropName		    "MaskObject"
		    $ObjectID		    92
		    $ClassName		    "Simulink.Mask"
		    Display		    "e = 0.06;c1 = [120 150 230]/255;c2 = ([120 150 230]+0)/383;c3 = ([120 150 230]+128)/383;patch([0 1"
		    " 1 0],[0 0 1 1],c1);patch([0 1 1 1-e 1-e 0+e],[0 0 1 1-e 0+e 0+e],c2);patch([0 0 1 1-e 0+e 0+e],[0 1 1 1-e 1-e 0"
		    "+e],c3);plot([0 1 1 0 0],[0 0 1 1 0]);disp('Weights');"
		    IconFrame		    "off"
		    }
		    }
		    Block {
		    BlockType		    Constant
		    Name		    "IW{1,1}(7,:)'"
		    SID			    "43317"
		    Position		    [140, 400, 180, 420]
		    ZOrder		    15
		    Value		    "[2.57837371522087632769171250401996076107025146484375;4.48680349995608196422836044803261756896972656"
		    "25;3.275872255815685196722597538609988987445831298828125;3.020566854527765077165213369880802929401397705078125;5"
		    ".6532962705642830769647844135761260986328125;2.930551369195013133861493770382367074489593505859375;2.28390938633"
		    "1483659660079865716397762298583984375;6.356330170897020792608600459061563014984130859375;3.028918965721530742740"
		    "696950932033360004425048828125;4.56290518568560354850660587544552981853485107421875;6.26333440549357867155322310"
		    "28191745281219482421875;2.86578708912707913469830600661225616931915283203125;4.894049918887541927858819690300151"
		    "70574188232421875;6.780849255269853159688864252530038356781005859375;3.50498735928469562495024547388311475515365"
		    "6005859375;0.5713168334975673445796928717754781246185302734375;1.92171583132033685359374430845491588115692138671"
		    "875;-3.6038738149865690019169051083736121654510498046875;2.4232654465515590658242217614315450191497802734375;3.1"
		    "7585124490984238576629650196991860866546630859375;1.0169607580409560920742251255433075129985809326171875;2.07175"
		    "3607549535747267555052530951797962188720703125;2.376163754595689514559353483491577208042144775390625;1.558497347"
		    "9691413000836064384202472865581512451171875]"
		    Object {
		    $PropName		    "MaskObject"
		    $ObjectID		    93
		    $ClassName		    "Simulink.Mask"
		    Display		    "e = 0.06;c1 = [120 150 230]/255;c2 = ([120 150 230]+0)/383;c3 = ([120 150 230]+128)/383;patch([0 1"
		    " 1 0],[0 0 1 1],c1);patch([0 1 1 1-e 1-e 0+e],[0 0 1 1-e 0+e 0+e],c2);patch([0 0 1 1-e 0+e 0+e],[0 1 1 1-e 1-e 0"
		    "+e],c3);plot([0 1 1 0 0],[0 0 1 1 0]);disp('Weights');"
		    IconFrame		    "off"
		    }
		    }
		    Block {
		    BlockType		    Constant
		    Name		    "IW{1,1}(8,:)'"
		    SID			    "43318"
		    Position		    [140, 460, 180, 480]
		    ZOrder		    17
		    Value		    "[2.289954964373536849819856797694228589534759521484375;-0.605825513300042528541666797536890953779220"
		    "5810546875;0.6278898437154720735264845643541775643825531005859375;-0.6439912320839515924575380267924629151821136"
		    "474609375;-3.668545978609409008441843980108387768268585205078125;-0.03749282810833207829626090301644580904394388"
		    "1988525390625;-2.180787417246253578895220925915054976940155029296875;4.17754412075658088099316955776885151863098"
		    "14453125;0.0825114870609555961511460964175057597458362579345703125;1.1938948541209970510834637025254778563976287"
		    "841796875;0.6109309948759091835057688513188622891902923583984375;0.307382623581897496123360724595841020345687866"
		    "2109375;-0.70179205478696171649488633192959241569042205810546875;-0.78829031325527498808014570386148989200592041"
		    "015625;-0.129299881307289366016988196861348114907741546630859375;-1.14223574470563926652744157763663679361343383"
		    "7890625;-0.40899773714510845312730680234380997717380523681640625;-0.50534558456208178434110322996275499463081359"
		    "86328125;0.4626140990242844086566265104920603334903717041015625;0.2028459107011027495737209846993209794163703918"
		    "45703125;-0.3250236868708069604139154762378893792629241943359375;0.076742292379872956153974428161745890974998474"
		    "12109375;-0.0998648739867871171327351476065814495086669921875;0.165390053149703897261701968091074377298355102539"
		    "0625]"
		    Object {
		    $PropName		    "MaskObject"
		    $ObjectID		    94
		    $ClassName		    "Simulink.Mask"
		    Display		    "e = 0.06;c1 = [120 150 230]/255;c2 = ([120 150 230]+0)/383;c3 = ([120 150 230]+128)/383;patch([0 1"
		    " 1 0],[0 0 1 1],c1);patch([0 1 1 1-e 1-e 0+e],[0 0 1 1-e 0+e 0+e],c2);patch([0 0 1 1-e 0+e 0+e],[0 1 1 1-e 1-e 0"
		    "+e],c3);plot([0 1 1 0 0],[0 0 1 1 0]);disp('Weights');"
		    IconFrame		    "off"
		    }
		    }
		    Block {
		    BlockType		    Constant
		    Name		    "IW{1,1}(9,:)'"
		    SID			    "43319"
		    Position		    [140, 520, 180, 540]
		    ZOrder		    19
		    Value		    "[3.615903097461195869755101739428937435150146484375;0.5067827875137681514772225455089937895536422729"
		    "4921875;2.507878430177888251506601591245271265506744384765625;-1.64675963916010381637988757574930787086486816406"
		    "25;-1.244772848896143813135495292954146862030029296875;1.0079262119224832172648120831581763923168182373046875;-1"
		    ".715402629018836666574543414753861725330352783203125;0.69397565618529488684629313866025768220424652099609375;-3."
		    "25166838866595586665653172531165182590484619140625;0.665942812264693539958670953637920320034027099609375;0.28172"
		    "48145718185270425237831659615039825439453125;-0.245390012956080927342128461532411165535449981689453125;0.0669988"
		    "015360792055208349893291597254574298858642578125;-0.246950229181587321836133241959032602608203887939453125;0.924"
		    "46793894414736048048553129774518311023712158203125;-0.193047873719031815031854648623266257345676422119140625;-0."
		    "73326969604003144898030086551443673670291900634765625;-0.1304603175537097092817617749460623599588871002197265625"
		    ";0.1259600148316925849467651232771459035575389862060546875;0.192853806756593942894895121753506828099489212036132"
		    "8125;-0.12050995787219385968480622750576003454625606536865234375;-0.07858156127217783004645923483622027561068534"
		    "85107421875;-0.05062162973607588212221486401176662184298038482666015625;0.07619613132458395721169353009827318601"
		    "310253143310546875]"
		    Object {
		    $PropName		    "MaskObject"
		    $ObjectID		    95
		    $ClassName		    "Simulink.Mask"
		    Display		    "e = 0.06;c1 = [120 150 230]/255;c2 = ([120 150 230]+0)/383;c3 = ([120 150 230]+128)/383;patch([0 1"
		    " 1 0],[0 0 1 1],c1);patch([0 1 1 1-e 1-e 0+e],[0 0 1 1-e 0+e 0+e],c2);patch([0 0 1 1-e 0+e 0+e],[0 1 1 1-e 1-e 0"
		    "+e],c3);plot([0 1 1 0 0],[0 0 1 1 0]);disp('Weights');"
		    IconFrame		    "off"
		    }
		    }
		    Block {
		    BlockType		    Mux
		    Name		    "Mux"
		    SID			    "43320"
		    Ports		    [10, 1]
		    Position		    [340, 320, 380, 365]
		    ZOrder		    22
		    Inputs		    "10"
		    Object {
		    $PropName		    "MaskObject"
		    $ObjectID		    96
		    $ClassName		    "Simulink.Mask"
		    Display		    "e = 0.06;c1 = [120 150 230]/255;c2 = ([120 150 230]+0)/383;c3 = ([120 150 230]+128)/383;patch([0 1"
		    " 1 0],[0 0 1 1],c1);patch([0 1 1 1-e 1-e 0+e],[0 0 1 1-e 0+e 0+e],c2);patch([0 0 1 1-e 0+e 0+e],[0 1 1 1-e 1-e 0"
		    "+e],c3);plot([0 1 1 0 0],[0 0 1 1 0]);disp('Mux');"
		    IconFrame		    "off"
		    }
		    }
		    Block {
		    BlockType		    Reference
		    Name		    "dotprod1"
		    SID			    "43321"
		    Ports		    [2, 1]
		    Position		    [240, 40, 260, 80]
		    ZOrder		    2
		    LibraryVersion	    "1.87"
		    SourceBlock		    "neural/Weight Functions/dotprod"
		    SourceType		    "DOTPROD"
		    }
		    Block {
		    BlockType		    Reference
		    Name		    "dotprod10"
		    SID			    "43322"
		    Ports		    [2, 1]
		    Position		    [240, 580, 260, 620]
		    ZOrder		    20
		    LibraryVersion	    "1.87"
		    SourceBlock		    "neural/Weight Functions/dotprod"
		    SourceType		    "DOTPROD"
		    }
		    Block {
		    BlockType		    Reference
		    Name		    "dotprod2"
		    SID			    "43323"
		    Ports		    [2, 1]
		    Position		    [240, 100, 260, 140]
		    ZOrder		    4
		    LibraryVersion	    "1.87"
		    SourceBlock		    "neural/Weight Functions/dotprod"
		    SourceType		    "DOTPROD"
		    }
		    Block {
		    BlockType		    Reference
		    Name		    "dotprod3"
		    SID			    "43324"
		    Ports		    [2, 1]
		    Position		    [240, 160, 260, 200]
		    ZOrder		    6
		    LibraryVersion	    "1.87"
		    SourceBlock		    "neural/Weight Functions/dotprod"
		    SourceType		    "DOTPROD"
		    }
		    Block {
		    BlockType		    Reference
		    Name		    "dotprod4"
		    SID			    "43325"
		    Ports		    [2, 1]
		    Position		    [240, 220, 260, 260]
		    ZOrder		    8
		    LibraryVersion	    "1.87"
		    SourceBlock		    "neural/Weight Functions/dotprod"
		    SourceType		    "DOTPROD"
		    }
		    Block {
		    BlockType		    Reference
		    Name		    "dotprod5"
		    SID			    "43326"
		    Ports		    [2, 1]
		    Position		    [240, 280, 260, 320]
		    ZOrder		    10
		    LibraryVersion	    "1.87"
		    SourceBlock		    "neural/Weight Functions/dotprod"
		    SourceType		    "DOTPROD"
		    }
		    Block {
		    BlockType		    Reference
		    Name		    "dotprod6"
		    SID			    "43327"
		    Ports		    [2, 1]
		    Position		    [240, 340, 260, 380]
		    ZOrder		    12
		    LibraryVersion	    "1.87"
		    SourceBlock		    "neural/Weight Functions/dotprod"
		    SourceType		    "DOTPROD"
		    }
		    Block {
		    BlockType		    Reference
		    Name		    "dotprod7"
		    SID			    "43328"
		    Ports		    [2, 1]
		    Position		    [240, 400, 260, 440]
		    ZOrder		    14
		    LibraryVersion	    "1.87"
		    SourceBlock		    "neural/Weight Functions/dotprod"
		    SourceType		    "DOTPROD"
		    }
		    Block {
		    BlockType		    Reference
		    Name		    "dotprod8"
		    SID			    "43329"
		    Ports		    [2, 1]
		    Position		    [240, 460, 260, 500]
		    ZOrder		    16
		    LibraryVersion	    "1.87"
		    SourceBlock		    "neural/Weight Functions/dotprod"
		    SourceType		    "DOTPROD"
		    }
		    Block {
		    BlockType		    Reference
		    Name		    "dotprod9"
		    SID			    "43330"
		    Ports		    [2, 1]
		    Position		    [240, 520, 260, 560]
		    ZOrder		    18
		    LibraryVersion	    "1.87"
		    SourceBlock		    "neural/Weight Functions/dotprod"
		    SourceType		    "DOTPROD"
		    }
		    Block {
		    BlockType		    Outport
		    Name		    "iz{1,1}"
		    SID			    "43331"
		    Position		    [420, 330, 440, 350]
		    ZOrder		    23
		    IconDisplay		    "Port number"
		    Object {
		    $PropName		    "MaskObject"
		    $ObjectID		    97
		    $ClassName		    "Simulink.Mask"
		    Display		    "e = 0.06;c1 = [120 230 180]/255;c2 = ([120 230 180]+0)/(256+128);c3 = ([120 230 180]+128)/(256+128"
		    ");patch([0 1 1 0],[0 0 1 1],c1);patch([0 1 1 1-e 1-e 0+e],[0 0 1 1-e 0+e 0+e],c2);patch([0 0 1 1-e 0+e 0+e],[0 1"
		    " 1 1-e 1-e 0+e],c3);plot([0 1 1 0 0],[0 0 1 1 0]);"
		    IconFrame		    "off"
		    }
		    }
		    Line {
		    SrcBlock		    "Mux"
		    SrcPort		    1
		    DstBlock		    "iz{1,1}"
		    DstPort		    1
		    }
		    Line {
		    SrcBlock		    "dotprod10"
		    SrcPort		    1
		    DstBlock		    "Mux"
		    DstPort		    10
		    }
		    Line {
		    SrcBlock		    "IW{1,1}(10,:)'"
		    SrcPort		    1
		    DstBlock		    "dotprod10"
		    DstPort		    1
		    }
		    Line {
		    SrcBlock		    "dotprod9"
		    SrcPort		    1
		    DstBlock		    "Mux"
		    DstPort		    9
		    }
		    Line {
		    SrcBlock		    "IW{1,1}(9,:)'"
		    SrcPort		    1
		    DstBlock		    "dotprod9"
		    DstPort		    1
		    }
		    Line {
		    SrcBlock		    "dotprod8"
		    SrcPort		    1
		    DstBlock		    "Mux"
		    DstPort		    8
		    }
		    Line {
		    SrcBlock		    "IW{1,1}(8,:)'"
		    SrcPort		    1
		    DstBlock		    "dotprod8"
		    DstPort		    1
		    }
		    Line {
		    SrcBlock		    "dotprod7"
		    SrcPort		    1
		    DstBlock		    "Mux"
		    DstPort		    7
		    }
		    Line {
		    SrcBlock		    "IW{1,1}(7,:)'"
		    SrcPort		    1
		    DstBlock		    "dotprod7"
		    DstPort		    1
		    }
		    Line {
		    SrcBlock		    "dotprod6"
		    SrcPort		    1
		    DstBlock		    "Mux"
		    DstPort		    6
		    }
		    Line {
		    SrcBlock		    "IW{1,1}(6,:)'"
		    SrcPort		    1
		    DstBlock		    "dotprod6"
		    DstPort		    1
		    }
		    Line {
		    SrcBlock		    "dotprod5"
		    SrcPort		    1
		    DstBlock		    "Mux"
		    DstPort		    5
		    }
		    Line {
		    SrcBlock		    "IW{1,1}(5,:)'"
		    SrcPort		    1
		    DstBlock		    "dotprod5"
		    DstPort		    1
		    }
		    Line {
		    SrcBlock		    "dotprod4"
		    SrcPort		    1
		    DstBlock		    "Mux"
		    DstPort		    4
		    }
		    Line {
		    SrcBlock		    "IW{1,1}(4,:)'"
		    SrcPort		    1
		    DstBlock		    "dotprod4"
		    DstPort		    1
		    }
		    Line {
		    SrcBlock		    "dotprod3"
		    SrcPort		    1
		    DstBlock		    "Mux"
		    DstPort		    3
		    }
		    Line {
		    SrcBlock		    "IW{1,1}(3,:)'"
		    SrcPort		    1
		    DstBlock		    "dotprod3"
		    DstPort		    1
		    }
		    Line {
		    SrcBlock		    "dotprod2"
		    SrcPort		    1
		    DstBlock		    "Mux"
		    DstPort		    2
		    }
		    Line {
		    SrcBlock		    "IW{1,1}(2,:)'"
		    SrcPort		    1
		    DstBlock		    "dotprod2"
		    DstPort		    1
		    }
		    Line {
		    SrcBlock		    "dotprod1"
		    SrcPort		    1
		    DstBlock		    "Mux"
		    DstPort		    1
		    }
		    Line {
		    SrcBlock		    "pd{1,1}"
		    SrcPort		    1
		    Points		    [0, 0]
		    Branch {
		    DstBlock		    "dotprod10"
		    DstPort		    2
		    }
		    Branch {
		    DstBlock		    "dotprod9"
		    DstPort		    2
		    }
		    Branch {
		    DstBlock		    "dotprod8"
		    DstPort		    2
		    }
		    Branch {
		    DstBlock		    "dotprod7"
		    DstPort		    2
		    }
		    Branch {
		    DstBlock		    "dotprod6"
		    DstPort		    2
		    }
		    Branch {
		    DstBlock		    "dotprod5"
		    DstPort		    2
		    }
		    Branch {
		    DstBlock		    "dotprod4"
		    DstPort		    2
		    }
		    Branch {
		    DstBlock		    "dotprod3"
		    DstPort		    2
		    }
		    Branch {
		    DstBlock		    "dotprod2"
		    DstPort		    2
		    }
		    Branch {
		    DstBlock		    "dotprod1"
		    DstPort		    2
		    }
		    }
		    Line {
		    SrcBlock		    "IW{1,1}(1,:)'"
		    SrcPort		    1
		    DstBlock		    "dotprod1"
		    DstPort		    1
		    }
		    }
		    }
		    Block {
		    BlockType		    Constant
		    Name		    "b{1}"
		    SID			    "43332"
		    Position		    [180, 100, 220, 140]
		    ZOrder		    7
		    Value		    "[2.34271366164779859531108741066418588161468505859375;-8.4019571645971371509631353546865284442901611"
		    "328125;-0.399655855657076231057800441703875549137592315673828125;0.367097399901972376579095680426689796149730682"
		    "373046875;3.915485177819033157931016830843873322010040283203125;-5.243318809196615859491430455818772315979003906"
		    "25;-2.02917693152291622737948273424990475177764892578125;-0.6790826343888506366752721987722907215356826782226562"
		    "5;1.259363775289646714128366511431522667407989501953125;10.2479297025161191214692735229618847370147705078125]"
		    Object {
		    $PropName		    "MaskObject"
		    $ObjectID		    98
		    $ClassName		    "Simulink.Mask"
		    Display		    "e = 0.06;c1 = [120 150 230]/255;c2 = ([120 150 230]+0)/383;c3 = ([120 150 230]+128)/383;patch([0 1"
		    " 1 0],[0 0 1 1],c1);patch([0 1 1 1-e 1-e 0+e],[0 0 1 1-e 0+e 0+e],c2);patch([0 0 1 1-e 0+e 0+e],[0 1 1 1-e 1-e 0"
		    "+e],c3);plot([0 1 1 0 0],[0 0 1 1 0]);disp('b');"
		    IconFrame		    "off"
		    }
		    }
		    Block {
		    BlockType		    Sum
		    Name		    "netsum"
		    SID			    "43333"
		    Ports		    [2, 1]
		    Position		    [260, 70, 300, 110]
		    ZOrder		    3
		    Inputs		    "2"
		    Object {
		    $PropName		    "MaskObject"
		    $ObjectID		    99
		    $ClassName		    "Simulink.Mask"
		    Display		    "e = 0.06;c1 = [120 150 230]/255;c2 = ([120 150 230]+0)/383;c3 = ([120 150 230]+128)/383;patch([0 1"
		    " 1 0],[0 0 1 1],c1);patch([0 1 1 1-e 1-e 0+e],[0 0 1 1-e 0+e 0+e],c2);patch([0 0 1 1-e 0+e 0+e],[0 1 1 1-e 1-e 0"
		    "+e],c3);plot([0 1 1 0 0],[0 0 1 1 0]);disp('+');"
		    IconFrame		    "off"
		    }
		    }
		    Block {
		    BlockType		    Reference
		    Name		    "tansig"
		    SID			    "43334"
		    Ports		    [1, 1]
		    Position		    [340, 70, 380, 110]
		    ZOrder		    2
		    LibraryVersion	    "1.87"
		    SourceBlock		    "neural/Transfer Functions/tansig"
		    SourceType		    "TANSIG"
		    }
		    Block {
		    BlockType		    Outport
		    Name		    "a{1}"
		    SID			    "43335"
		    Position		    [420, 70, 460, 110]
		    ZOrder		    1
		    IconDisplay		    "Port number"
		    InitialOutput	    "[0;0;0;0;0;0;0;0;0;0]"
		    Object {
		    $PropName		    "MaskObject"
		    $ObjectID		    100
		    $ClassName		    "Simulink.Mask"
		    Display		    "e = 0.06;c1 = [120 230 180]/255;c2 = ([120 230 180]+0)/(256+128);c3 = ([120 230 180]+128)/(256+128"
		    ");patch([0 1 1 0],[0 0 1 1],c1);patch([0 1 1 1-e 1-e 0+e],[0 0 1 1-e 0+e 0+e],c2);patch([0 0 1 1-e 0+e 0+e],[0 1"
		    " 1 1-e 1-e 0+e],c3);plot([0 1 1 0 0],[0 0 1 1 0]);"
		    IconFrame		    "off"
		    }
		    }
		    Line {
		    SrcBlock		    "tansig"
		    SrcPort		    1
		    DstBlock		    "a{1}"
		    DstPort		    1
		    }
		    Line {
		    SrcBlock		    "netsum"
		    SrcPort		    1
		    DstBlock		    "tansig"
		    DstPort		    1
		    }
		    Line {
		    SrcBlock		    "b{1}"
		    SrcPort		    1
		    DstBlock		    "netsum"
		    DstPort		    2
		    }
		    Line {
		    SrcBlock		    "IW{1,1}"
		    SrcPort		    1
		    DstBlock		    "netsum"
		    DstPort		    1
		    }
		    Line {
		    SrcBlock		    "Delays 1"
		    SrcPort		    1
		    DstBlock		    "IW{1,1}"
		    DstPort		    1
		    }
		    Line {
		    SrcBlock		    "p{1}"
		    SrcPort		    1
		    DstBlock		    "Delays 1"
		    DstPort		    1
		    }
		    }
		    }
		    Block {
		    BlockType		    SubSystem
		    Name		    "Layer 2"
		    SID			    "43336"
		    Ports		    [1, 1]
		    Position		    [190, 80, 250, 100]
		    ZOrder		    8
		    MinAlgLoopOccurrences   off
		    PropExecContextOutsideSubsystem off
		    RTWSystemCode	    "Auto"
		    FunctionWithSeparateData off
		    Opaque		    off
		    RequestExecContextInheritance off
		    MaskHideContents	    off
		    Object {
		    $PropName		    "MaskObject"
		    $ObjectID		    101
		    $ClassName		    "Simulink.Mask"
		    Display		    "e = 0.06;c1 = [120 150 230]/255;c2 = ([120 150 230]+0)/383;c3 = ([120 150 230]+128)/383;patch([0 1"
		    " 1 0],[0 0 1 1],c1);patch([0 1 1 1-e 1-e 0+e],[0 0 1 1-e 0+e 0+e],c2);patch([0 0 1 1-e 0+e 0+e],[0 1 1 1-e 1-e 0"
		    "+e],c3);plot([0 1 1 0 0],[0 0 1 1 0]);"
		    IconFrame		    "off"
		    }
		    System {
		    Name		    "Layer 2"
		    Location		    [100, 100, 900, 600]
		    Open		    off
		    ModelBrowserVisibility  off
		    ModelBrowserWidth	    200
		    ScreenColor		    "white"
		    PaperOrientation	    "landscape"
		    PaperPositionMode	    "auto"
		    PaperType		    "usletter"
		    PaperUnits		    "inches"
		    TiledPaperMargins	    [0.500000, 0.500000, 0.500000, 0.500000]
		    TiledPageScale	    1
		    ShowPageBoundaries	    off
		    ZoomFactor		    "100"
		    Block {
		    BlockType		    Inport
		    Name		    "a{1} "
		    SID			    "43337"
		    Position		    [20, 20, 60, 60]
		    ZOrder		    4
		    IconDisplay		    "Port number"
		    PortDimensions	    "10"
		    Object {
		    $PropName		    "MaskObject"
		    $ObjectID		    102
		    $ClassName		    "Simulink.Mask"
		    Display		    "e = 0.06;c1 = [120 230 180]/255;c2 = ([120 230 180]+0)/(256+128);c3 = ([120 230 180]+128)/(256+128"
		    ");patch([0 1 1 0],[0 0 1 1],c1);patch([0 1 1 1-e 1-e 0+e],[0 0 1 1-e 0+e 0+e],c2);patch([0 0 1 1-e 0+e 0+e],[0 1"
		    " 1 1-e 1-e 0+e],c3);plot([0 1 1 0 0],[0 0 1 1 0]);"
		    IconFrame		    "off"
		    }
		    }
		    Block {
		    BlockType		    SubSystem
		    Name		    "Delays 1"
		    SID			    "43338"
		    Ports		    [1, 1]
		    Position		    [100, 40, 140, 80]
		    ZOrder		    5
		    MinAlgLoopOccurrences   off
		    PropExecContextOutsideSubsystem off
		    RTWSystemCode	    "Auto"
		    FunctionWithSeparateData off
		    Opaque		    off
		    RequestExecContextInheritance off
		    MaskHideContents	    off
		    Object {
		    $PropName		    "MaskObject"
		    $ObjectID		    103
		    $ClassName		    "Simulink.Mask"
		    Display		    "e = 0.06;c1 = [120 150 230]/255;c2 = ([120 150 230]+0)/383;c3 = ([120 150 230]+128)/383;patch([0 1"
		    " 1 0],[0 0 1 1],c1);patch([0 1 1 1-e 1-e 0+e],[0 0 1 1-e 0+e 0+e],c2);patch([0 0 1 1-e 0+e 0+e],[0 1 1 1-e 1-e 0"
		    "+e],c3);plot([0 1 1 0 0],[0 0 1 1 0]);disp('0');"
		    IconFrame		    "off"
		    }
		    System {
		    Name		    "Delays 1"
		    Location		    [100, 100, 900, 600]
		    Open		    off
		    ModelBrowserVisibility  off
		    ModelBrowserWidth	    200
		    ScreenColor		    "white"
		    PaperOrientation	    "landscape"
		    PaperPositionMode	    "auto"
		    PaperType		    "usletter"
		    PaperUnits		    "inches"
		    TiledPaperMargins	    [0.500000, 0.500000, 0.500000, 0.500000]
		    TiledPageScale	    1
		    ShowPageBoundaries	    off
		    ZoomFactor		    "100"
		    Block {
		    BlockType		    Inport
		    Name		    "p{2}"
		    SID			    "43339"
		    Position		    [60, 40, 80, 60]
		    ZOrder		    1
		    BlockRotation	    270
		    BlockMirror		    on
		    NamePlacement	    "alternate"
		    IconDisplay		    "Port number"
		    PortDimensions	    "10"
		    Object {
		    $PropName		    "MaskObject"
		    $ObjectID		    104
		    $ClassName		    "Simulink.Mask"
		    Display		    "e = 0.06;c1 = [120 230 180]/255;c2 = ([120 230 180]+0)/(256+128);c3 = ([120 230 180]+128)/(256+128"
		    ");patch([0 1 1 0],[0 0 1 1],c1);patch([0 1 1 1-e 1-e 0+e],[0 0 1 1-e 0+e 0+e],c2);patch([0 0 1 1-e 0+e 0+e],[0 1"
		    " 1 1-e 1-e 0+e],c3);plot([0 1 1 0 0],[0 0 1 1 0]);"
		    IconFrame		    "off"
		    }
		    }
		    Block {
		    BlockType		    Mux
		    Name		    "mux"
		    SID			    "43340"
		    Ports		    [1, 1]
		    Position		    [200, 60, 240, 80]
		    ZOrder		    2
		    Inputs		    "1"
		    Object {
		    $PropName		    "MaskObject"
		    $ObjectID		    105
		    $ClassName		    "Simulink.Mask"
		    Display		    "e = 0.06;c1 = [120 150 230]/255;c2 = ([120 150 230]+0)/383;c3 = ([120 150 230]+128)/383;patch([0 1"
		    " 1 0],[0 0 1 1],c1);patch([0 1 1 1-e 1-e 0+e],[0 0 1 1-e 0+e 0+e],c2);patch([0 0 1 1-e 0+e 0+e],[0 1 1 1-e 1-e 0"
		    "+e],c3);plot([0 1 1 0 0],[0 0 1 1 0]);disp('Mux')"
		    IconFrame		    "off"
		    }
		    }
		    Block {
		    BlockType		    Outport
		    Name		    "pd{2,1}"
		    SID			    "43341"
		    Position		    [300, 60, 320, 80]
		    ZOrder		    3
		    IconDisplay		    "Port number"
		    Object {
		    $PropName		    "MaskObject"
		    $ObjectID		    106
		    $ClassName		    "Simulink.Mask"
		    Display		    "e = 0.06;c1 = [120 230 180]/255;c2 = ([120 230 180]+0)/(256+128);c3 = ([120 230 180]+128)/(256+128"
		    ");patch([0 1 1 0],[0 0 1 1],c1);patch([0 1 1 1-e 1-e 0+e],[0 0 1 1-e 0+e 0+e],c2);patch([0 0 1 1-e 0+e 0+e],[0 1"
		    " 1 1-e 1-e 0+e],c3);plot([0 1 1 0 0],[0 0 1 1 0]);"
		    IconFrame		    "off"
		    }
		    }
		    Line {
		    SrcBlock		    "mux"
		    SrcPort		    1
		    DstBlock		    "pd{2,1}"
		    DstPort		    1
		    }
		    Line {
		    SrcBlock		    "p{2}"
		    SrcPort		    1
		    DstBlock		    "mux"
		    DstPort		    1
		    }
		    }
		    }
		    Block {
		    BlockType		    SubSystem
		    Name		    "LW{2,1}"
		    SID			    "43342"
		    Ports		    [1, 1]
		    Position		    [180, 40, 220, 80]
		    ZOrder		    6
		    MinAlgLoopOccurrences   off
		    PropExecContextOutsideSubsystem off
		    RTWSystemCode	    "Auto"
		    FunctionWithSeparateData off
		    Opaque		    off
		    RequestExecContextInheritance off
		    MaskHideContents	    off
		    Object {
		    $PropName		    "MaskObject"
		    $ObjectID		    107
		    $ClassName		    "Simulink.Mask"
		    Display		    "e = 0.06;c1 = [120 150 230]/255;c2 = ([120 150 230]+0)/383;c3 = ([120 150 230]+128)/383;patch([0 1"
		    " 1 0],[0 0 1 1],c1);patch([0 1 1 1-e 1-e 0+e],[0 0 1 1-e 0+e 0+e],c2);patch([0 0 1 1-e 0+e 0+e],[0 1 1 1-e 1-e 0"
		    "+e],c3);plot([0 1 1 0 0],[0 0 1 1 0]);disp('W');"
		    IconFrame		    "off"
		    }
		    System {
		    Name		    "LW{2,1}"
		    Location		    [100, 100, 900, 600]
		    Open		    off
		    ModelBrowserVisibility  off
		    ModelBrowserWidth	    200
		    ScreenColor		    "white"
		    PaperOrientation	    "landscape"
		    PaperPositionMode	    "auto"
		    PaperType		    "usletter"
		    PaperUnits		    "inches"
		    TiledPaperMargins	    [0.500000, 0.500000, 0.500000, 0.500000]
		    TiledPageScale	    1
		    ShowPageBoundaries	    off
		    ZoomFactor		    "100"
		    Block {
		    BlockType		    Inport
		    Name		    "ad{2,1}"
		    SID			    "43343"
		    Position		    [40, 120, 60, 140]
		    ZOrder		    1
		    IconDisplay		    "Port number"
		    PortDimensions	    "10"
		    Object {
		    $PropName		    "MaskObject"
		    $ObjectID		    108
		    $ClassName		    "Simulink.Mask"
		    Display		    "e = 0.06;c1 = [120 230 180]/255;c2 = ([120 230 180]+0)/(256+128);c3 = ([120 230 180]+128)/(256+128"
		    ");patch([0 1 1 0],[0 0 1 1],c1);patch([0 1 1 1-e 1-e 0+e],[0 0 1 1-e 0+e 0+e],c2);patch([0 0 1 1-e 0+e 0+e],[0 1"
		    " 1 1-e 1-e 0+e],c3);plot([0 1 1 0 0],[0 0 1 1 0]);"
		    IconFrame		    "off"
		    }
		    }
		    Block {
		    BlockType		    Constant
		    Name		    "IW{2,1}(1,:)'"
		    SID			    "43344"
		    Position		    [140, 40, 180, 60]
		    ZOrder		    3
		    Value		    "[4.5271166722149605021741081145592033863067626953125;0.210829362641902412489613993784587364643812179"
		    "5654296875;-4.9103881408118912332838590373285114765167236328125;2.3704944289412321900556435139151290059089660644"
		    "53125;2.30610181099371391866270641912706196308135986328125;0.575211662883617802499713889119448140263557434082031"
		    "25;3.728738149232881493588820376317016780376434326171875;-4.84819862709440485559753142297267913818359375;0.61974"
		    "689560359019768753796597593463957309722900390625;-3.061543475842151362797949332161806523799896240234375]"
		    Object {
		    $PropName		    "MaskObject"
		    $ObjectID		    109
		    $ClassName		    "Simulink.Mask"
		    Display		    "e = 0.06;c1 = [120 150 230]/255;c2 = ([120 150 230]+0)/383;c3 = ([120 150 230]+128)/383;patch([0 1"
		    " 1 0],[0 0 1 1],c1);patch([0 1 1 1-e 1-e 0+e],[0 0 1 1-e 0+e 0+e],c2);patch([0 0 1 1-e 0+e 0+e],[0 1 1 1-e 1-e 0"
		    "+e],c3);plot([0 1 1 0 0],[0 0 1 1 0]);disp('weights');"
		    IconFrame		    "off"
		    }
		    }
		    Block {
		    BlockType		    Constant
		    Name		    "IW{2,1}(2,:)'"
		    SID			    "43345"
		    Position		    [140, 100, 180, 120]
		    ZOrder		    5
		    Value		    "[5.28614338368720115823862215620465576648712158203125;-0.4599831062003528758808101883914787322282791"
		    "1376953125;1.017479733009772235874379475717432796955108642578125;0.859364150565604556497589783248258754611015319"
		    "82421875;0.255229872503772214908934756749658845365047454833984375;-0.1630689891991190798581357057628338225185871"
		    "124267578125;2.168145039449969058154010781436227262020111083984375;1.4960230901145961102116643814952112734317779"
		    "541015625;-3.34978262228141954182092376868240535259246826171875;-2.085802225694197264971307959058322012424468994"
		    "140625]"
		    Object {
		    $PropName		    "MaskObject"
		    $ObjectID		    110
		    $ClassName		    "Simulink.Mask"
		    Display		    "e = 0.06;c1 = [120 150 230]/255;c2 = ([120 150 230]+0)/383;c3 = ([120 150 230]+128)/383;patch([0 1"
		    " 1 0],[0 0 1 1],c1);patch([0 1 1 1-e 1-e 0+e],[0 0 1 1-e 0+e 0+e],c2);patch([0 0 1 1-e 0+e 0+e],[0 1 1 1-e 1-e 0"
		    "+e],c3);plot([0 1 1 0 0],[0 0 1 1 0]);disp('weights');"
		    IconFrame		    "off"
		    }
		    }
		    Block {
		    BlockType		    Constant
		    Name		    "IW{2,1}(3,:)'"
		    SID			    "43346"
		    Position		    [140, 160, 180, 180]
		    ZOrder		    7
		    Value		    "[12.267748312534283883223906741477549076080322265625;-5.31035884606460140133776803850196301937103271"
		    "484375;0.09531382878818794868180930279777385294437408447265625;-8.6119538310253975765817813226021826267242431640"
		    "625;0.8131406641116900591015337340650148689746856689453125;-0.34545899567673393759648092782299499958753585815429"
		    "6875;0.065877914648441227019048938018386252224445343017578125;6.240227021109961746958560979692265391349792480468"
		    "75;5.6480877585791748884957996779121458530426025390625;-5.55875151344424356381068719201721251010894775390625]"
		    Object {
		    $PropName		    "MaskObject"
		    $ObjectID		    111
		    $ClassName		    "Simulink.Mask"
		    Display		    "e = 0.06;c1 = [120 150 230]/255;c2 = ([120 150 230]+0)/383;c3 = ([120 150 230]+128)/383;patch([0 1"
		    " 1 0],[0 0 1 1],c1);patch([0 1 1 1-e 1-e 0+e],[0 0 1 1-e 0+e 0+e],c2);patch([0 0 1 1-e 0+e 0+e],[0 1 1 1-e 1-e 0"
		    "+e],c3);plot([0 1 1 0 0],[0 0 1 1 0]);disp('weights');"
		    IconFrame		    "off"
		    }
		    }
		    Block {
		    BlockType		    Mux
		    Name		    "Mux"
		    SID			    "43347"
		    Ports		    [3, 1]
		    Position		    [340, 120, 380, 140]
		    ZOrder		    8
		    Inputs		    "3"
		    Object {
		    $PropName		    "MaskObject"
		    $ObjectID		    112
		    $ClassName		    "Simulink.Mask"
		    Display		    "e = 0.06;c1 = [120 150 230]/255;c2 = ([120 150 230]+0)/383;c3 = ([120 150 230]+128)/383;patch([0 1"
		    " 1 0],[0 0 1 1],c1);patch([0 1 1 1-e 1-e 0+e],[0 0 1 1-e 0+e 0+e],c2);patch([0 0 1 1-e 0+e 0+e],[0 1 1 1-e 1-e 0"
		    "+e],c3);plot([0 1 1 0 0],[0 0 1 1 0]);disp('Mux');"
		    IconFrame		    "off"
		    }
		    }
		    Block {
		    BlockType		    Reference
		    Name		    "dotprod1"
		    SID			    "43348"
		    Ports		    [2, 1]
		    Position		    [240, 40, 260, 80]
		    ZOrder		    2
		    LibraryVersion	    "1.87"
		    SourceBlock		    "neural/Weight Functions/dotprod"
		    SourceType		    "DOTPROD"
		    }
		    Block {
		    BlockType		    Reference
		    Name		    "dotprod2"
		    SID			    "43349"
		    Ports		    [2, 1]
		    Position		    [240, 100, 260, 140]
		    ZOrder		    4
		    LibraryVersion	    "1.87"
		    SourceBlock		    "neural/Weight Functions/dotprod"
		    SourceType		    "DOTPROD"
		    }
		    Block {
		    BlockType		    Reference
		    Name		    "dotprod3"
		    SID			    "43350"
		    Ports		    [2, 1]
		    Position		    [240, 160, 260, 200]
		    ZOrder		    6
		    LibraryVersion	    "1.87"
		    SourceBlock		    "neural/Weight Functions/dotprod"
		    SourceType		    "DOTPROD"
		    }
		    Block {
		    BlockType		    Outport
		    Name		    "lz{2,1}"
		    SID			    "43351"
		    Position		    [420, 120, 440, 140]
		    ZOrder		    9
		    IconDisplay		    "Port number"
		    Object {
		    $PropName		    "MaskObject"
		    $ObjectID		    113
		    $ClassName		    "Simulink.Mask"
		    Display		    "e = 0.06;c1 = [120 230 180]/255;c2 = ([120 230 180]+0)/(256+128);c3 = ([120 230 180]+128)/(256+128"
		    ");patch([0 1 1 0],[0 0 1 1],c1);patch([0 1 1 1-e 1-e 0+e],[0 0 1 1-e 0+e 0+e],c2);patch([0 0 1 1-e 0+e 0+e],[0 1"
		    " 1 1-e 1-e 0+e],c3);plot([0 1 1 0 0],[0 0 1 1 0]);"
		    IconFrame		    "off"
		    }
		    }
		    Line {
		    SrcBlock		    "Mux"
		    SrcPort		    1
		    DstBlock		    "lz{2,1}"
		    DstPort		    1
		    }
		    Line {
		    SrcBlock		    "dotprod3"
		    SrcPort		    1
		    DstBlock		    "Mux"
		    DstPort		    3
		    }
		    Line {
		    SrcBlock		    "IW{2,1}(3,:)'"
		    SrcPort		    1
		    DstBlock		    "dotprod3"
		    DstPort		    1
		    }
		    Line {
		    SrcBlock		    "dotprod2"
		    SrcPort		    1
		    DstBlock		    "Mux"
		    DstPort		    2
		    }
		    Line {
		    SrcBlock		    "IW{2,1}(2,:)'"
		    SrcPort		    1
		    DstBlock		    "dotprod2"
		    DstPort		    1
		    }
		    Line {
		    SrcBlock		    "dotprod1"
		    SrcPort		    1
		    DstBlock		    "Mux"
		    DstPort		    1
		    }
		    Line {
		    SrcBlock		    "ad{2,1}"
		    SrcPort		    1
		    Points		    [0, 0]
		    Branch {
		    DstBlock		    "dotprod3"
		    DstPort		    2
		    }
		    Branch {
		    DstBlock		    "dotprod2"
		    DstPort		    2
		    }
		    Branch {
		    DstBlock		    "dotprod1"
		    DstPort		    2
		    }
		    }
		    Line {
		    SrcBlock		    "IW{2,1}(1,:)'"
		    SrcPort		    1
		    DstBlock		    "dotprod1"
		    DstPort		    1
		    }
		    }
		    }
		    Block {
		    BlockType		    Constant
		    Name		    "b{2}"
		    SID			    "43352"
		    Position		    [180, 100, 220, 140]
		    ZOrder		    7
		    Value		    "[-7.3884955948159447558509782538749277591705322265625;-1.1818775627321178589568262395914644002914428"
		    "7109375;-6.90690203944866620844322824268601834774017333984375]"
		    Object {
		    $PropName		    "MaskObject"
		    $ObjectID		    114
		    $ClassName		    "Simulink.Mask"
		    Display		    "e = 0.06;c1 = [120 150 230]/255;c2 = ([120 150 230]+0)/383;c3 = ([120 150 230]+128)/383;patch([0 1"
		    " 1 0],[0 0 1 1],c1);patch([0 1 1 1-e 1-e 0+e],[0 0 1 1-e 0+e 0+e],c2);patch([0 0 1 1-e 0+e 0+e],[0 1 1 1-e 1-e 0"
		    "+e],c3);plot([0 1 1 0 0],[0 0 1 1 0]);disp('b');"
		    IconFrame		    "off"
		    }
		    }
		    Block {
		    BlockType		    Reference
		    Name		    "logsig"
		    SID			    "43353"
		    Ports		    [1, 1]
		    Position		    [340, 70, 380, 110]
		    ZOrder		    2
		    LibraryVersion	    "1.87"
		    SourceBlock		    "neural/Transfer Functions/logsig"
		    SourceType		    "LOGSIG"
		    }
		    Block {
		    BlockType		    Sum
		    Name		    "netsum"
		    SID			    "43354"
		    Ports		    [2, 1]
		    Position		    [260, 70, 300, 110]
		    ZOrder		    3
		    Inputs		    "2"
		    Object {
		    $PropName		    "MaskObject"
		    $ObjectID		    115
		    $ClassName		    "Simulink.Mask"
		    Display		    "e = 0.06;c1 = [120 150 230]/255;c2 = ([120 150 230]+0)/383;c3 = ([120 150 230]+128)/383;patch([0 1"
		    " 1 0],[0 0 1 1],c1);patch([0 1 1 1-e 1-e 0+e],[0 0 1 1-e 0+e 0+e],c2);patch([0 0 1 1-e 0+e 0+e],[0 1 1 1-e 1-e 0"
		    "+e],c3);plot([0 1 1 0 0],[0 0 1 1 0]);disp('+');"
		    IconFrame		    "off"
		    }
		    }
		    Block {
		    BlockType		    Outport
		    Name		    "a{2}"
		    SID			    "43355"
		    Position		    [420, 70, 460, 110]
		    ZOrder		    1
		    IconDisplay		    "Port number"
		    InitialOutput	    "[0;0;0]"
		    Object {
		    $PropName		    "MaskObject"
		    $ObjectID		    116
		    $ClassName		    "Simulink.Mask"
		    Display		    "e = 0.06;c1 = [120 230 180]/255;c2 = ([120 230 180]+0)/(256+128);c3 = ([120 230 180]+128)/(256+128"
		    ");patch([0 1 1 0],[0 0 1 1],c1);patch([0 1 1 1-e 1-e 0+e],[0 0 1 1-e 0+e 0+e],c2);patch([0 0 1 1-e 0+e 0+e],[0 1"
		    " 1 1-e 1-e 0+e],c3);plot([0 1 1 0 0],[0 0 1 1 0]);"
		    IconFrame		    "off"
		    }
		    }
		    Line {
		    SrcBlock		    "logsig"
		    SrcPort		    1
		    DstBlock		    "a{2}"
		    DstPort		    1
		    }
		    Line {
		    SrcBlock		    "netsum"
		    SrcPort		    1
		    DstBlock		    "logsig"
		    DstPort		    1
		    }
		    Line {
		    SrcBlock		    "b{2}"
		    SrcPort		    1
		    DstBlock		    "netsum"
		    DstPort		    2
		    }
		    Line {
		    SrcBlock		    "LW{2,1}"
		    SrcPort		    1
		    DstBlock		    "netsum"
		    DstPort		    1
		    }
		    Line {
		    SrcBlock		    "Delays 1"
		    SrcPort		    1
		    DstBlock		    "LW{2,1}"
		    DstPort		    1
		    }
		    Line {
		    SrcBlock		    "a{1} "
		    SrcPort		    1
		    DstBlock		    "Delays 1"
		    DstPort		    1
		    }
		    }
		    }
		    Block {
		    BlockType		    SubSystem
		    Name		    "Process Input 1"
		    SID			    "43356"
		    Ports		    [1, 1]
		    Position		    [100, 40, 120, 60]
		    ZOrder		    2
		    MinAlgLoopOccurrences   off
		    PropExecContextOutsideSubsystem off
		    RTWSystemCode	    "Auto"
		    FunctionWithSeparateData off
		    Opaque		    off
		    RequestExecContextInheritance off
		    MaskHideContents	    off
		    Object {
		    $PropName		    "MaskObject"
		    $ObjectID		    117
		    $ClassName		    "Simulink.Mask"
		    Display		    "e = 0.06;c1 = [120 150 230]/255;c2 = ([120 150 230]+0)/383;c3 = ([120 150 230]+128)/383;patch([0 1"
		    " 1 0],[0 0 1 1],c1);patch([0 1 1 1-e 1-e 0+e],[0 0 1 1-e 0+e 0+e],c2);patch([0 0 1 1-e 0+e 0+e],[0 1 1 1-e 1-e 0"
		    "+e],c3);plot([0 1 1 0 0],[0 0 1 1 0]);"
		    IconFrame		    "off"
		    }
		    System {
		    Name		    "Process Input 1"
		    Location		    [100, 100, 900, 600]
		    Open		    off
		    ModelBrowserVisibility  off
		    ModelBrowserWidth	    200
		    ScreenColor		    "white"
		    PaperOrientation	    "landscape"
		    PaperPositionMode	    "auto"
		    PaperType		    "usletter"
		    PaperUnits		    "inches"
		    TiledPaperMargins	    [0.500000, 0.500000, 0.500000, 0.500000]
		    TiledPageScale	    1
		    ShowPageBoundaries	    off
		    ZoomFactor		    "100"
		    Block {
		    BlockType		    Inport
		    Name		    "x"
		    SID			    "43357"
		    Position		    [20, 30, 60, 70]
		    ZOrder		    1
		    IconDisplay		    "Port number"
		    PortDimensions	    "24"
		    Object {
		    $PropName		    "MaskObject"
		    $ObjectID		    118
		    $ClassName		    "Simulink.Mask"
		    Display		    "e = 0.06;c1 = [120 230 180]/255;c2 = ([120 230 180]+0)/(256+128);c3 = ([120 230 180]+128)/(256+128"
		    ");patch([0 1 1 0],[0 0 1 1],c1);patch([0 1 1 1-e 1-e 0+e],[0 0 1 1-e 0+e 0+e],c2);patch([0 0 1 1-e 0+e 0+e],[0 1"
		    " 1 1-e 1-e 0+e],c3);plot([0 1 1 0 0],[0 0 1 1 0]);"
		    IconFrame		    "off"
		    }
		    }
		    Block {
		    BlockType		    Reference
		    Name		    "mapminmax"
		    SID			    "43358"
		    Ports		    [1, 1]
		    Position		    [220, 30, 260, 70]
		    ZOrder		    3
		    BackgroundColor	    "lightBlue"
		    LibraryVersion	    "1.87"
		    SourceBlock		    "neural/Processing Functions/mapminmax"
		    SourceType		    "MAPMINMAX Preprocess"
		    xmin		    "[0;0;0;0.116988799820801667173064686267;0.000687963081872767123932377320017;0.30907548726095523949908"
		    "2836119;0;0;0;0.00142392815964230879006990893032;0.000377694558194899894943558082971;0.0291115796563510761951754"
		    "091115;0;0;0;5.91860257122652489683752030647e-05;0.000101013033520731658216479376122;0.0007477482716389573236259"
		    "73572234;0;0;0;0;0;0]"
		    xmax		    "[30.0312160977972588682405330474;23.7682590082206317561031028163;32.7391871762438455562005401589;29.8"
		    "255008584080378852831927361;24.9666399449282643274727888638;34.2443372723572849736228818074;30.06403360157180770"
		    "78417991288;24.7847632369843147159826912684;33.6153540142353932651531067677;5.6474745767148943897950630344;6.090"
		    "06275806232988401234251796;8.14417541911115883124239189783;5.31301783051271225843947831891;5.9460492280973635814"
		    "6892598597;7.75989656397259430775648070266;0.996528908302911187178096952266;0.991726111991227621267341874045;0.9"
		    "98706616509606903697715551971;3.40274342789354022897896356881;3.57071250532721284898229896498;3.6885131528698913"
		    "4278883284424;5.87813212748759994497049774509;5.28596237234525645476423960645;5.85578434159193150776445691008]"
		    ymin		    "-1"
		    ymax		    "1"
		    }
		    Block {
		    BlockType		    Reference
		    Name		    "removeconstantrows"
		    SID			    "43359"
		    Ports		    [1, 1]
		    Position		    [120, 30, 160, 70]
		    ZOrder		    2
		    BackgroundColor	    "lightBlue"
		    LibraryVersion	    "1.87"
		    SourceBlock		    "neural/Processing Functions/removeconstantrows"
		    SourceType		    "REMOVECONSTANTROWS Process"
		    inputSize		    "24"
		    keep		    "[1 2 3 4 5 6 7 8 9 10 11 12 13 14 15 16 17 18 19 20 21 22 23 24]"
		    }
		    Block {
		    BlockType		    Outport
		    Name		    "p"
		    SID			    "43360"
		    Position		    [320, 30, 360, 70]
		    ZOrder		    4
		    IconDisplay		    "Port number"
		    PortDimensions	    "24"
		    Object {
		    $PropName		    "MaskObject"
		    $ObjectID		    119
		    $ClassName		    "Simulink.Mask"
		    Display		    "e = 0.06;c1 = [120 230 180]/255;c2 = ([120 230 180]+0)/(256+128);c3 = ([120 230 180]+128)/(256+128"
		    ");patch([0 1 1 0],[0 0 1 1],c1);patch([0 1 1 1-e 1-e 0+e],[0 0 1 1-e 0+e 0+e],c2);patch([0 0 1 1-e 0+e 0+e],[0 1"
		    " 1 1-e 1-e 0+e],c3);plot([0 1 1 0 0],[0 0 1 1 0]);"
		    IconFrame		    "off"
		    }
		    }
		    Line {
		    SrcBlock		    "mapminmax"
		    SrcPort		    1
		    DstBlock		    "p"
		    DstPort		    1
		    }
		    Line {
		    SrcBlock		    "removeconstantrows"
		    SrcPort		    1
		    DstBlock		    "mapminmax"
		    DstPort		    1
		    }
		    Line {
		    SrcBlock		    "x"
		    SrcPort		    1
		    DstBlock		    "removeconstantrows"
		    DstPort		    1
		    }
		    }
		    }
		    Block {
		    BlockType		    SubSystem
		    Name		    "Process Output 1"
		    SID			    "43361"
		    Ports		    [1, 1]
		    Position		    [320, 120, 340, 140]
		    ZOrder		    4
		    MinAlgLoopOccurrences   off
		    PropExecContextOutsideSubsystem off
		    RTWSystemCode	    "Auto"
		    FunctionWithSeparateData off
		    Opaque		    off
		    RequestExecContextInheritance off
		    MaskHideContents	    off
		    Object {
		    $PropName		    "MaskObject"
		    $ObjectID		    120
		    $ClassName		    "Simulink.Mask"
		    Display		    "e = 0.06;c1 = [120 150 230]/255;c2 = ([120 150 230]+0)/383;c3 = ([120 150 230]+128)/383;patch([0 1"
		    " 1 0],[0 0 1 1],c1);patch([0 1 1 1-e 1-e 0+e],[0 0 1 1-e 0+e 0+e],c2);patch([0 0 1 1-e 0+e 0+e],[0 1 1 1-e 1-e 0"
		    "+e],c3);plot([0 1 1 0 0],[0 0 1 1 0]);"
		    IconFrame		    "off"
		    }
		    System {
		    Name		    "Process Output 1"
		    Location		    [100, 100, 900, 600]
		    Open		    off
		    ModelBrowserVisibility  off
		    ModelBrowserWidth	    200
		    ScreenColor		    "white"
		    PaperOrientation	    "landscape"
		    PaperPositionMode	    "auto"
		    PaperType		    "usletter"
		    PaperUnits		    "inches"
		    TiledPaperMargins	    [0.500000, 0.500000, 0.500000, 0.500000]
		    TiledPageScale	    1
		    ShowPageBoundaries	    off
		    ZoomFactor		    "100"
		    Block {
		    BlockType		    Inport
		    Name		    "a"
		    SID			    "43362"
		    Position		    [20, 30, 60, 70]
		    ZOrder		    1
		    IconDisplay		    "Port number"
		    PortDimensions	    "3"
		    Object {
		    $PropName		    "MaskObject"
		    $ObjectID		    121
		    $ClassName		    "Simulink.Mask"
		    Display		    "e = 0.06;c1 = [120 230 180]/255;c2 = ([120 230 180]+0)/(256+128);c3 = ([120 230 180]+128)/(256+128"
		    ");patch([0 1 1 0],[0 0 1 1],c1);patch([0 1 1 1-e 1-e 0+e],[0 0 1 1-e 0+e 0+e],c2);patch([0 0 1 1-e 0+e 0+e],[0 1"
		    " 1 1-e 1-e 0+e],c3);plot([0 1 1 0 0],[0 0 1 1 0]);"
		    IconFrame		    "off"
		    }
		    }
		    Block {
		    BlockType		    Reference
		    Name		    "mapminmax_reverse"
		    SID			    "43363"
		    Ports		    [1, 1]
		    Position		    [120, 30, 160, 70]
		    ZOrder		    2
		    BackgroundColor	    "lightBlue"
		    LibraryVersion	    "1.87"
		    SourceBlock		    "neural/Processing Functions/mapminmax_reverse"
		    SourceType		    "MAPMINMAX Reverse Process"
		    xmin		    "[0.000101857135051085831000533543644;0.000241679476668711569909558933844;0.00369174860936302435404643"
		    "418337]"
		    xmax		    "[1.61312784490625116262663141242;1.27476093410109148074127460859;1.05547967998675273904041205242]"
		    ymin		    "0"
		    ymax		    "1"
		    }
		    Block {
		    BlockType		    Reference
		    Name		    "removeconstantrows_reverse"
		    SID			    "43364"
		    Ports		    [1, 1]
		    Position		    [220, 30, 260, 70]
		    ZOrder		    3
		    BackgroundColor	    "lightBlue"
		    LibraryVersion	    "1.87"
		    SourceBlock		    "neural/Processing Functions/removeconstantrows_reverse"
		    SourceType		    "REMOVECONSTANTROWS Reverse Process"
		    inputSize		    "3"
		    constants		    "zeros(0,1)"
		    rearrange		    "[1 2 3]"
		    }
		    Block {
		    BlockType		    Outport
		    Name		    "y"
		    SID			    "43365"
		    Position		    [320, 30, 360, 70]
		    ZOrder		    4
		    IconDisplay		    "Port number"
		    PortDimensions	    "3"
		    Object {
		    $PropName		    "MaskObject"
		    $ObjectID		    122
		    $ClassName		    "Simulink.Mask"
		    Display		    "e = 0.06;c1 = [120 230 180]/255;c2 = ([120 230 180]+0)/(256+128);c3 = ([120 230 180]+128)/(256+128"
		    ");patch([0 1 1 0],[0 0 1 1],c1);patch([0 1 1 1-e 1-e 0+e],[0 0 1 1-e 0+e 0+e],c2);patch([0 0 1 1-e 0+e 0+e],[0 1"
		    " 1 1-e 1-e 0+e],c3);plot([0 1 1 0 0],[0 0 1 1 0]);"
		    IconFrame		    "off"
		    }
		    }
		    Line {
		    SrcBlock		    "removeconstantrows_reverse"
		    SrcPort		    1
		    DstBlock		    "y"
		    DstPort		    1
		    }
		    Line {
		    SrcBlock		    "mapminmax_reverse"
		    SrcPort		    1
		    DstBlock		    "removeconstantrows_reverse"
		    DstPort		    1
		    }
		    Line {
		    SrcBlock		    "a"
		    SrcPort		    1
		    DstBlock		    "mapminmax_reverse"
		    DstPort		    1
		    }
		    }
		    }
		    Block {
		    BlockType		    Goto
		    Name		    "a{1}"
		    SID			    "43366"
		    Position		    [380, 40, 400, 60]
		    ZOrder		    6
		    GotoTag		    "feedback1"
		    Object {
		    $PropName		    "MaskObject"
		    $ObjectID		    123
		    $ClassName		    "Simulink.Mask"
		    Display		    "plot(cos(0:.1:2*pi),sin(0:.1:2*pi))"
		    IconFrame		    "off"
		    }
		    }
		    Block {
		    BlockType		    Outport
		    Name		    "Output"
		    SID			    "43367"
		    Position		    [380, 120, 400, 140]
		    ZOrder		    3
		    IconDisplay		    "Port number"
		    InitialOutput	    "[0;0;0]"
		    Object {
		    $PropName		    "MaskObject"
		    $ObjectID		    124
		    $ClassName		    "Simulink.Mask"
		    Display		    "e = 0.06;c1 = [120 230 180]/255;c2 = ([120 230 180]+0)/(256+128);c3 = ([120 230 180]+128)/(256+128"
		    ");patch([0 1 1 0],[0 0 1 1],c1);patch([0 1 1 1-e 1-e 0+e],[0 0 1 1-e 0+e 0+e],c2);patch([0 0 1 1-e 0+e 0+e],[0 1"
		    " 1 1-e 1-e 0+e],c3);plot([0 1 1 0 0],[0 0 1 1 0]);"
		    IconFrame		    "off"
		    }
		    }
		    Line {
		    SrcBlock		    "Layer 2"
		    SrcPort		    1
		    DstBlock		    "Process Output 1"
		    DstPort		    1
		    }
		    Line {
		    SrcBlock		    " a{1} "
		    SrcPort		    1
		    DstBlock		    "Layer 2"
		    DstPort		    1
		    }
		    Line {
		    SrcBlock		    "Layer 1"
		    SrcPort		    1
		    DstBlock		    "a{1}"
		    DstPort		    1
		    }
		    Line {
		    SrcBlock		    "Process Input 1"
		    SrcPort		    1
		    DstBlock		    "Layer 1"
		    DstPort		    1
		    }
		    Line {
		    SrcBlock		    "Process Output 1"
		    SrcPort		    1
		    DstBlock		    "Output"
		    DstPort		    1
		    }
		    Line {
		    SrcBlock		    "Input"
		    SrcPort		    1
		    DstBlock		    "Process Input 1"
		    DstPort		    1
		    }
		    }
		    }
		    Block {
		    BlockType		    SubSystem
		    Name		    "Predict Duration"
		    SID			    "239"
		    Ports		    [4, 1]
		    Position		    [320, 190, 480, 365]
		    ZOrder		    -4
		    LibraryVersion	    "1.32"
		    ErrorFcn		    "Stateflow.Translate.translate"
		    PermitHierarchicalResolution "ExplicitOnly"
		    TreatAsAtomicUnit	    on
		    MinAlgLoopOccurrences   off
		    PropExecContextOutsideSubsystem off
		    SystemSampleTime	    "T"
		    RTWSystemCode	    "Auto"
		    FunctionWithSeparateData off
		    Opaque		    off
		    RequestExecContextInheritance off
		    MaskHideContents	    off
		    SFBlockType		    "MATLAB Function"
		    Object {
		    $PropName		    "MaskObject"
		    $ObjectID		    125
		    $ClassName		    "Simulink.Mask"
		    Type		    "Stateflow"
		    Description		    "Embedded MATLAB block"
		    SelfModifiable	    "on"
		    Display		    "bgColor = Simulink.Root.ColorString2Rgb(get_param(gcbh, 'BackgroundColor')); image(imread('private"
		    "/eml_membrane_16.png','png','BackgroundColor',bgColor(1:3)),'center'); disp([10 10 'prepDurationInputs']);"
		    IconOpaque		    "off"
		    IconUnits		    "normalized"
		    }
		    System {
		    Name		    "Predict Duration"
		    Location		    [219, 337, 814, 775]
		    Open		    off
		    ModelBrowserVisibility  off
		    ModelBrowserWidth	    200
		    ScreenColor		    "white"
		    PaperOrientation	    "landscape"
		    PaperPositionMode	    "auto"
		    PaperType		    "usletter"
		    PaperUnits		    "inches"
		    TiledPaperMargins	    [0.500000, 0.500000, 0.500000, 0.500000]
		    TiledPageScale	    1
		    ShowPageBoundaries	    off
		    ZoomFactor		    "100"
		    SIDHighWatermark	    "33"
		    Block {
		    BlockType		    Inport
		    Name		    "goalInfo"
		    SID			    "239::22"
		    Position		    [20, 101, 40, 119]
		    ZOrder		    -1
		    IconDisplay		    "Port number"
		    }
		    Block {
		    BlockType		    Inport
		    Name		    "posChange"
		    SID			    "239::19"
		    Position		    [20, 136, 40, 154]
		    ZOrder		    -5
		    Port		    "2"
		    IconDisplay		    "Port number"
		    }
		    Block {
		    BlockType		    Inport
		    Name		    "fusedTrajectory"
		    SID			    "239::28"
		    Position		    [20, 171, 40, 189]
		    ZOrder		    -6
		    Port		    "3"
		    IconDisplay		    "Port number"
		    }
		    Block {
		    BlockType		    Inport
		    Name		    "PACSM"
		    SID			    "239::29"
		    Position		    [20, 206, 40, 224]
		    ZOrder		    -7
		    Port		    "4"
		    IconDisplay		    "Port number"
		    }
		    Block {
		    BlockType		    Demux
		    Name		    " Demux "
		    SID			    "239::31"
		    Ports		    [1, 1]
		    Position		    [270, 265, 320, 305]
		    ZOrder		    2
		    Outputs		    "1"
		    }
		    Block {
		    BlockType		    S-Function
		    Name		    " SFunction "
		    SID			    "239::30"
		    Tag			    "Stateflow S-Function BCISimulator 5"
		    Ports		    [4, 2]
		    Position		    [180, 104, 230, 266]
		    ZOrder		    1
		    FunctionName	    "sf_sfun"
		    PortCounts		    "[4 2]"
		    EnableBusSupport	    on
		    Port {
		    PortNumber		    2
		    Name		    "y"
		    RTWStorageClass	    "Auto"
		    DataLoggingNameMode	    "SignalName"
		    }
		    }
		    Block {
		    BlockType		    Terminator
		    Name		    " Terminator "
		    SID			    "239::33"
		    Position		    [460, 276, 480, 294]
		    ZOrder		    4
		    }
		    Block {
		    BlockType		    Outport
		    Name		    "y"
		    SID			    "239::5"
		    Position		    [460, 101, 480, 119]
		    ZOrder		    -11
		    IconDisplay		    "Port number"
		    }
		    Line {
		    SrcBlock		    "goalInfo"
		    SrcPort		    1
		    DstBlock		    " SFunction "
		    DstPort		    1
		    }
		    Line {
		    SrcBlock		    "posChange"
		    SrcPort		    1
		    DstBlock		    " SFunction "
		    DstPort		    2
		    }
		    Line {
		    SrcBlock		    "fusedTrajectory"
		    SrcPort		    1
		    DstBlock		    " SFunction "
		    DstPort		    3
		    }
		    Line {
		    SrcBlock		    "PACSM"
		    SrcPort		    1
		    DstBlock		    " SFunction "
		    DstPort		    4
		    }
		    Line {
		    Name		    "y"
		    Labels		    [0, 0]
		    SrcBlock		    " SFunction "
		    SrcPort		    2
		    DstBlock		    "y"
		    DstPort		    1
		    }
		    Line {
		    SrcBlock		    " Demux "
		    SrcPort		    1
		    DstBlock		    " Terminator "
		    DstPort		    1
		    }
		    Line {
		    SrcBlock		    " SFunction "
		    SrcPort		    1
		    DstBlock		    " Demux "
		    DstPort		    1
		    }
		    }
		    }
		    Block {
		    BlockType		    SubSystem
		    Name		    "Predict Position"
		    SID			    "240"
		    Ports		    [3, 2]
		    Position		    [320, 394, 475, 586]
		    ZOrder		    -4
		    LibraryVersion	    "1.32"
		    ErrorFcn		    "Stateflow.Translate.translate"
		    PermitHierarchicalResolution "ExplicitOnly"
		    TreatAsAtomicUnit	    on
		    MinAlgLoopOccurrences   off
		    PropExecContextOutsideSubsystem off
		    SystemSampleTime	    "T"
		    RTWSystemCode	    "Auto"
		    FunctionWithSeparateData off
		    Opaque		    off
		    RequestExecContextInheritance off
		    MaskHideContents	    off
		    SFBlockType		    "MATLAB Function"
		    Object {
		    $PropName		    "MaskObject"
		    $ObjectID		    126
		    $ClassName		    "Simulink.Mask"
		    Type		    "Stateflow"
		    Description		    "Embedded MATLAB block"
		    SelfModifiable	    "on"
		    Display		    "bgColor = Simulink.Root.ColorString2Rgb(get_param(gcbh, 'BackgroundColor')); image(imread('private"
		    "/eml_membrane_16.png','png','BackgroundColor',bgColor(1:3)),'center'); disp([10 10 'prepPositionInputs']);"
		    IconOpaque		    "off"
		    IconUnits		    "normalized"
		    }
		    System {
		    Name		    "Predict Position"
		    Location		    [219, 337, 814, 775]
		    Open		    off
		    ModelBrowserVisibility  off
		    ModelBrowserWidth	    200
		    ScreenColor		    "white"
		    PaperOrientation	    "landscape"
		    PaperPositionMode	    "auto"
		    PaperType		    "usletter"
		    PaperUnits		    "inches"
		    TiledPaperMargins	    [0.500000, 0.500000, 0.500000, 0.500000]
		    TiledPageScale	    1
		    ShowPageBoundaries	    off
		    ZoomFactor		    "100"
		    SIDHighWatermark	    "41"
		    Block {
		    BlockType		    Inport
		    Name		    "goalInfo"
		    SID			    "240::22"
		    Position		    [20, 101, 40, 119]
		    ZOrder		    -1
		    IconDisplay		    "Port number"
		    }
		    Block {
		    BlockType		    Inport
		    Name		    "fusedT"
		    SID			    "240::40"
		    Position		    [20, 136, 40, 154]
		    ZOrder		    8
		    Port		    "2"
		    IconDisplay		    "Port number"
		    }
		    Block {
		    BlockType		    Inport
		    Name		    "PACSM"
		    SID			    "240::41"
		    Position		    [20, 171, 40, 189]
		    ZOrder		    9
		    Port		    "3"
		    IconDisplay		    "Port number"
		    }
		    Block {
		    BlockType		    Demux
		    Name		    " Demux "
		    SID			    "240::34"
		    Ports		    [1, 1]
		    Position		    [270, 270, 320, 310]
		    ZOrder		    2
		    Outputs		    "1"
		    }
		    Block {
		    BlockType		    S-Function
		    Name		    " SFunction "
		    SID			    "240::33"
		    Tag			    "Stateflow S-Function BCISimulator 6"
		    Ports		    [3, 3]
		    Position		    [180, 120, 230, 270]
		    ZOrder		    1
		    FunctionName	    "sf_sfun"
		    PortCounts		    "[3 3]"
		    EnableBusSupport	    on
		    Port {
		    PortNumber		    2
		    Name		    "y"
		    RTWStorageClass	    "Auto"
		    DataLoggingNameMode	    "SignalName"
		    }
		    Port {
		    PortNumber		    3
		    Name		    "d2GoalPerAxisAfterPrevSubreach"
		    RTWStorageClass	    "Auto"
		    DataLoggingNameMode	    "SignalName"
		    }
		    }
		    Block {
		    BlockType		    Terminator
		    Name		    " Terminator "
		    SID			    "240::36"
		    Position		    [460, 281, 480, 299]
		    ZOrder		    4
		    }
		    Block {
		    BlockType		    Outport
		    Name		    "y"
		    SID			    "240::5"
		    Position		    [460, 101, 480, 119]
		    ZOrder		    -10
		    IconDisplay		    "Port number"
		    }
		    Block {
		    BlockType		    Outport
		    Name		    "d2GoalPerAxisAfterPrevSubreach"
		    SID			    "240::26"
		    Position		    [460, 136, 480, 154]
		    ZOrder		    -11
		    Port		    "2"
		    IconDisplay		    "Port number"
		    }
		    Line {
		    SrcBlock		    "goalInfo"
		    SrcPort		    1
		    DstBlock		    " SFunction "
		    DstPort		    1
		    }
		    Line {
		    SrcBlock		    "fusedT"
		    SrcPort		    1
		    DstBlock		    " SFunction "
		    DstPort		    2
		    }
		    Line {
		    SrcBlock		    "PACSM"
		    SrcPort		    1
		    DstBlock		    " SFunction "
		    DstPort		    3
		    }
		    Line {
		    Name		    "y"
		    Labels		    [0, 0]
		    SrcBlock		    " SFunction "
		    SrcPort		    2
		    DstBlock		    "y"
		    DstPort		    1
		    }
		    Line {
		    Name		    "d2GoalPerAxisAfterPrevSubreach"
		    Labels		    [0, 0]
		    SrcBlock		    " SFunction "
		    SrcPort		    3
		    DstBlock		    "d2GoalPerAxisAfterPrevSubreach"
		    DstPort		    1
		    }
		    Line {
		    SrcBlock		    " Demux "
		    SrcPort		    1
		    DstBlock		    " Terminator "
		    DstPort		    1
		    }
		    Line {
		    SrcBlock		    " SFunction "
		    SrcPort		    1
		    DstBlock		    " Demux "
		    DstPort		    1
		    }
		    }
		    }
		    Block {
		    BlockType		    Selector
		    Name		    "Selector"
		    SID			    "242"
		    Ports		    [1, 1]
		    Position		    [490, 139, 525, 161]
		    ZOrder		    -17
		    ShowName		    off
		    InputPortWidth	    "length(x_0)"
		    IndexOptions	    "Index vector (dialog)"
		    Indices		    "1:3"
		    OutputSizes		    "1"
		    Port {
		    PortNumber		    1
		    Name		    "positionWhenSubStarted"
		    RTWStorageClass	    "Auto"
		    DataLoggingNameMode	    "SignalName"
		    }
		    }
		    Block {
		    BlockType		    Reference
		    Name		    "mapminmax_reverse"
		    SID			    "599"
		    Ports		    [1, 1]
		    Position		    [670, 260, 710, 300]
		    ZOrder		    -37
		    LibraryVersion	    "1.87"
		    SourceBlock		    "neural/Processing Functions/mapminmax_reverse"
		    SourceType		    "MAPMINMAX Reverse Process"
		    xmin		    "durXmin"
		    xmax		    "durXmax"
		    ymin		    "durYmin"
		    ymax		    "durYmax"
		    }
		    Block {
		    BlockType		    Outport
		    Name		    "newSub"
		    SID			    "252"
		    Position		    [700, 108, 730, 122]
		    ZOrder		    -9
		    IconDisplay		    "Port number"
		    BusOutputAsStruct	    on
		    }
		    Line {
		    SrcBlock		    "Mux"
		    SrcPort		    1
		    DstBlock		    "newSub"
		    DstPort		    1
		    }
		    Line {
		    SrcBlock		    "Target&Start"
		    SrcPort		    1
		    Points		    [185, 0]
		    Branch {
		    Points		    [0, 215]
		    DstBlock		    "Predict Position"
		    DstPort		    1
		    }
		    Branch {
		    DstBlock		    "Predict Duration"
		    DstPort		    1
		    }
		    }
		    Line {
		    SrcBlock		    "FusedT"
		    SrcPort		    1
		    Points		    [92, 0]
		    Branch {
		    Points		    [0, 150]
		    Branch {
		    Points		    [0, 190]
		    DstBlock		    "Predict Position"
		    DstPort		    2
		    }
		    Branch {
		    DstBlock		    "Predict Duration"
		    DstPort		    3
		    }
		    }
		    Branch {
		    DstBlock		    "Selector"
		    DstPort		    1
		    }
		    }
		    Line {
		    SrcBlock		    "Predict Position"
		    SrcPort		    2
		    DstBlock		    "MATLAB Function2"
		    DstPort		    2
		    }
		    Line {
		    SrcBlock		    "From5"
		    SrcPort		    1
		    DstBlock		    "Mux"
		    DstPort		    1
		    }
		    Line {
		    SrcBlock		    "From1"
		    SrcPort		    1
		    DstBlock		    "Mux"
		    DstPort		    3
		    }
		    Line {
		    Name		    "positionWhenSubStarted"
		    Labels		    [1, 1]
		    SrcBlock		    "Selector"
		    SrcPort		    1
		    DstBlock		    "Mux"
		    DstPort		    4
		    }
		    Line {
		    SrcBlock		    "Gain"
		    SrcPort		    1
		    DstBlock		    "MATLAB Function2"
		    DstPort		    1
		    }
		    Line {
		    SrcBlock		    "MATLAB Function2"
		    SrcPort		    1
		    DstBlock		    "Goto3"
		    DstPort		    1
		    }
		    Line {
		    SrcBlock		    "From3"
		    SrcPort		    1
		    DstBlock		    "Predict Duration"
		    DstPort		    2
		    }
		    Line {
		    SrcBlock		    "PACSM"
		    SrcPort		    1
		    Points		    [94, 0]
		    Branch {
		    Points		    [0, -210]
		    DstBlock		    "Predict Duration"
		    DstPort		    4
		    }
		    Branch {
		    DstBlock		    "Predict Position"
		    DstPort		    3
		    }
		    }
		    Line {
		    SrcBlock		    "mapminmax_reverse"
		    SrcPort		    1
		    DstBlock		    "Goto1"
		    DstPort		    1
		    }
		    Line {
		    SrcBlock		    "timeToStartSub"
		    SrcPort		    1
		    DstBlock		    "Mux"
		    DstPort		    2
		    }
		    Line {
		    Name		    "unused"
		    Labels		    [1, 1]
		    SrcBlock		    "Constant"
		    SrcPort		    1
		    DstBlock		    "Mux"
		    DstPort		    5
		    }
		    Line {
		    SrcBlock		    "Predict Duration"
		    SrcPort		    1
		    DstBlock		    "DurANN"
		    DstPort		    1
		    }
		    Line {
		    SrcBlock		    "DurANN"
		    SrcPort		    1
		    DstBlock		    "mapminmax_reverse"
		    DstPort		    1
		    }
		    Line {
		    SrcBlock		    "Predict Position"
		    SrcPort		    1
		    DstBlock		    "PosANN"
		    DstPort		    1
		    }
		    Line {
		    SrcBlock		    "PosANN"
		    SrcPort		    1
		    DstBlock		    "Gain"
		    DstPort		    1
		    }
		  }
		}
		Block {
		  BlockType		  Constant
		  Name			  "Constant"
		  SID			  "35210"
		  Position		  [590, 302, 605, 318]
		  ZOrder		  35
		  ShowName		  off
		  Value			  "0"
		  OutDataTypeStr	  "int32"
		}
		Block {
		  BlockType		  Constant
		  Name			  "Constant2"
		  SID			  "161"
		  Position		  [720, 345, 745, 365]
		  ZOrder		  -4
		  ShowName		  off
		  OutDataTypeStr	  "int32"
		}
		Block {
		  BlockType		  Reshape
		  Name			  "Reshape"
		  SID			  "24877"
		  Ports			  [1, 1]
		  Position		  [420, 243, 450, 267]
		  ZOrder		  -23
		  OutputDimensionality	  "Column vector (2-D)"
		}
		Block {
		  BlockType		  Switch
		  Name			  "Switch"
		  SID			  "35209"
		  Position		  [655, 305, 705, 345]
		  ZOrder		  34
		  Criteria		  "u2 > Threshold"
		  InputSameDT		  off
		  SaturateOnIntegerOverflow off
		}
		Block {
		  BlockType		  UnitDelay
		  Name			  "Unit Delay"
		  SID			  "180"
		  Position		  [590, 334, 605, 346]
		  ZOrder		  -18
		  ShowName		  off
		  InputProcessing	  "Elements as channels (sample based)"
		  SampleTime		  "T"
		}
		Block {
		  BlockType		  Assignment
		  Name			  "change from NaNs to new Params"
		  SID			  "182"
		  Ports			  [3, 1]
		  Position		  [875, 213, 930, 297]
		  ZOrder		  -4
		  NumberOfDimensions	  "2"
		  SampleTime		  "T"
		  IndexOptions		  "Assign all,Index vector (port)"
		  Indices		  "1,1"
		  OutputSizes		  "1,1"
		}
		Block {
		  BlockType		  Outport
		  Name			  "SetofSubsOut"
		  SID			  "183"
		  Position		  [965, 248, 995, 262]
		  ZOrder		  -9
		  IconDisplay		  "Port number"
		}
		Block {
		  BlockType		  Outport
		  Name			  "newSubIndex"
		  SID			  "185"
		  Position		  [820, 333, 850, 347]
		  ZOrder		  -9
		  Port			  "2"
		  IconDisplay		  "Port number"
		  OutDataTypeStr	  "int32"
		  PortDimensions	  "1"
		  InitialOutput		  "1"
		}
		Line {
		  Labels		  [0, 0]
		  SrcBlock		  "CalculateFromANNs"
		  SrcPort		  1
		  DstBlock		  "Reshape"
		  DstPort		  1
		}
		Line {
		  SrcBlock		  "Constant2"
		  SrcPort		  1
		  DstBlock		  "Add"
		  DstPort		  2
		}
		Line {
		  SrcBlock		  "change from NaNs to new Params"
		  SrcPort		  1
		  DstBlock		  "SetofSubsOut"
		  DstPort		  1
		}
		Line {
		  SrcBlock		  "Add"
		  SrcPort		  1
		  Points		  [5, 0]
		  Branch {
		    Points		    [0, -55]
		    DstBlock		    "change from NaNs to new Params"
		    DstPort		    3
		  }
		  Branch {
		    Points		    [0, 64; -233, 0; 0, -64]
		    DstBlock		    "Unit Delay"
		    DstPort		    1
		  }
		  Branch {
		    DstBlock		    "newSubIndex"
		    DstPort		    1
		  }
		}
		Line {
		  SrcBlock		  "Target&Start"
		  SrcPort		  1
		  DstBlock		  "CalculateFromANNs"
		  DstPort		  1
		}
		Line {
		  SrcBlock		  "PASCM"
		  SrcPort		  1
		  DstBlock		  "CalculateFromANNs"
		  DstPort		  3
		}
		Line {
		  SrcBlock		  "timeToStartSub"
		  SrcPort		  1
		  DstBlock		  "CalculateFromANNs"
		  DstPort		  4
		}
		Line {
		  SrcBlock		  "Fused"
		  SrcPort		  1
		  DstBlock		  "CalculateFromANNs"
		  DstPort		  2
		}
		Line {
		  SrcBlock		  "Reshape"
		  SrcPort		  1
		  DstBlock		  "change from NaNs to new Params"
		  DstPort		  2
		}
		Line {
		  SrcBlock		  "Unit Delay"
		  SrcPort		  1
		  DstBlock		  "Switch"
		  DstPort		  3
		}
		Line {
		  SrcBlock		  "Switch"
		  SrcPort		  1
		  DstBlock		  "Add"
		  DstPort		  1
		}
		Line {
		  SrcBlock		  "isReset"
		  SrcPort		  1
		  DstBlock		  "Switch"
		  DstPort		  2
		}
		Line {
		  SrcBlock		  "Constant"
		  SrcPort		  1
		  DstBlock		  "Switch"
		  DstPort		  1
		}
		Line {
		  SrcBlock		  "SetofSubs"
		  SrcPort		  1
		  DstBlock		  "change from NaNs to new Params"
		  DstPort		  1
		}
	      }
	    }
	    Block {
	      BlockType		      Reference
	      Name		      "Unit Delay\nExternal IC"
	      SID		      "187"
	      Ports		      [2, 1]
	      Position		      [210, 302, 245, 338]
	      ZOrder		      -8
	      ShowName		      off
	      LibraryVersion	      "1.281"
	      SourceBlock	      "simulink/Additional Math\n& Discrete/Additional\nDiscrete/Unit Delay\nExternal IC"
	      SourceType	      "Unit Delay External Initial Condition"
	      tsamp		      "T"
	    }
	    Block {
	      BlockType		      Outport
	      Name		      "Subs"
	      SID		      "189"
	      Position		      [620, 128, 650, 142]
	      ZOrder		      -9
	      IconDisplay	      "Port number"
	      LockScale		      on
	      InitialOutput	      "[1 1 1 0 1]"
	    }
	    Block {
	      BlockType		      Outport
	      Name		      "NewSubIndex"
	      SID		      "190"
	      Position		      [630, 563, 660, 577]
	      ZOrder		      -9
	      Port		      "2"
	      IconDisplay	      "Port number"
	      LockScale		      on
	      PortDimensions	      "1"
	      InitialOutput	      "[1 1 1 0 1]"
	    }
	    Line {
	      SrcBlock		      "Fused"
	      SrcPort		      1
	      DstBlock		      "Triggered\nSubsystem"
	      DstPort		      2
	    }
	    Line {
	      SrcBlock		      "GoalInfo"
	      SrcPort		      1
	      DstBlock		      "Triggered\nSubsystem"
	      DstPort		      1
	    }
	    Line {
	      SrcBlock		      "Constant"
	      SrcPort		      1
	      Points		      [4, 0]
	      Branch {
		Points			[0, -40]
		DstBlock		"Switch"
		DstPort			1
	      }
	      Branch {
		DstBlock		"Unit Delay\nExternal IC"
		DstPort			2
	      }
	    }
	    Line {
	      SrcBlock		      "Triggered\nSubsystem"
	      SrcPort		      1
	      Points		      [10, 0; 0, -140]
	      Branch {
		Points			[-353, 0; 0, 175]
		DstBlock		"Unit Delay\nExternal IC"
		DstPort			1
	      }
	      Branch {
		DstBlock		"Subs"
		DstPort			1
	      }
	    }
	    Line {
	      SrcBlock		      "Triggered\nSubsystem"
	      SrcPort		      2
	      Points		      [25, 0; 0, 140]
	      Branch {
		DstBlock		"Delay"
		DstPort			1
	      }
	      Branch {
		DstBlock		"NewSubIndex"
		DstPort			1
	      }
	    }
	    Line {
	      SrcBlock		      "PACSM"
	      SrcPort		      1
	      DstBlock		      "Triggered\nSubsystem"
	      DstPort		      4
	    }
	    Line {
	      SrcBlock		      "timeToStartSub"
	      SrcPort		      1
	      Points		      [56, 0]
	      Branch {
		Points			[0, 50]
		DstBlock		"Compare To Zero"
		DstPort			1
	      }
	      Branch {
		DstBlock		"Triggered\nSubsystem"
		DstPort			5
	      }
	    }
	    Line {
	      SrcBlock		      "Trigger"
	      SrcPort		      1
	      DstBlock		      "Logical\nOperator1"
	      DstPort		      2
	    }
	    Line {
	      SrcBlock		      "Compare To Constant"
	      SrcPort		      1
	      DstBlock		      "Logical\nOperator1"
	      DstPort		      1
	    }
	    Line {
	      SrcBlock		      "Delay"
	      SrcPort		      1
	      Points		      [-184, 0; 0, -495]
	      DstBlock		      "Compare To Constant"
	      DstPort		      1
	    }
	    Line {
	      SrcBlock		      "Unit Delay\nExternal IC"
	      SrcPort		      1
	      DstBlock		      "Switch"
	      DstPort		      3
	    }
	    Line {
	      SrcBlock		      "Switch"
	      SrcPort		      1
	      Points		      [12, 0; 0, 20]
	      DstBlock		      "Triggered\nSubsystem"
	      DstPort		      3
	    }
	    Line {
	      SrcBlock		      "Compare To Zero"
	      SrcPort		      1
	      Points		      [40, 0]
	      Branch {
		Points			[0, -170]
		DstBlock		"Switch"
		DstPort			2
	      }
	      Branch {
		DstBlock		"Triggered\nSubsystem"
		DstPort			6
	      }
	    }
	    Line {
	      SrcBlock		      "Logical\nOperator1"
	      SrcPort		      1
	      Points		      [145, 0]
	      DstBlock		      "Triggered\nSubsystem"
	      DstPort		      enable
	    }
	  }
	}
	Block {
	  BlockType		  Goto
	  Name			  "Goto2"
	  SID			  "35334"
	  Position		  [475, 75, 540, 95]
	  ZOrder		  185
	  ShowName		  off
	  GotoTag		  "reset"
	}
	Block {
	  BlockType		  Goto
	  Name			  "Goto3"
	  SID			  "35347"
	  Position		  [675, 600, 740, 620]
	  ZOrder		  189
	  BackgroundColor	  "red"
	  ShowName		  off
	  GotoTag		  "stop"
	}
	Block {
	  BlockType		  Goto
	  Name			  "Goto9"
	  SID			  "35214"
	  Position		  [465, 25, 530, 45]
	  ZOrder		  163
	  ShowName		  off
	  GotoTag		  "prevFused"
	}
	Block {
	  BlockType		  Logic
	  Name			  "Logical Operator"
	  SID			  "35350"
	  Ports			  [2, 1]
	  Position		  [622, 555, 653, 585]
	  ZOrder		  192
	  BlockRotation		  270
	  BlockMirror		  on
	  NamePlacement		  "alternate"
	  ShowName		  off
	  Operator		  "OR"
	  AllPortsSameDT	  off
	  OutDataTypeStr	  "boolean"
	}
	Block {
	  BlockType		  Logic
	  Name			  "Logical Operator1"
	  SID			  "35351"
	  Ports			  [1, 1]
	  Position		  [910, 44, 940, 76]
	  ZOrder		  193
	  ShowName		  off
	  Operator		  "NOT"
	  AllPortsSameDT	  off
	  OutDataTypeStr	  "boolean"
	  SampleTime		  "T"
	}
	Block {
	  BlockType		  Logic
	  Name			  "Logical Operator2"
	  SID			  "35352"
	  Ports			  [2, 1]
	  Position		  [975, 52, 1005, 83]
	  ZOrder		  194
	  ShowName		  off
	  Operator		  "OR"
	  AllPortsSameDT	  off
	  OutDataTypeStr	  "boolean"
	}
	Block {
	  BlockType		  Logic
	  Name			  "Logical Operator3"
	  SID			  "43713"
	  Ports			  [2, 1]
	  Position		  [1100, 72, 1130, 103]
	  ZOrder		  206
	  ShowName		  off
	  AllPortsSameDT	  off
	  OutDataTypeStr	  "boolean"
	}
	Block {
	  BlockType		  MinMax
	  Name			  "MinMax"
	  SID			  "43179"
	  Ports			  [2, 1]
	  Position		  [605, 312, 635, 343]
	  ZOrder		  199
	  ShowName		  off
	  Function		  "max"
	  Inputs		  "2"
	  InputSameDT		  off
	  SaturateOnIntegerOverflow off
	}
	Block {
	  BlockType		  Stop
	  Name			  "Stop Simulation1"
	  SID			  "34898"
	  Position		  [1180, 72, 1215, 108]
	  ZOrder		  183
	  ShowName		  off
	}
	Block {
	  BlockType		  UnitDelay
	  Name			  "Unit Delay"
	  SID			  "43706"
	  Position		  [405, 68, 440, 102]
	  ZOrder		  201
	  NamePlacement		  "alternate"
	  InitialCondition	  "1"
	  InputProcessing	  "Elements as channels (sample based)"
	  SampleTime		  "T"
	  Port {
	    PortNumber		    1
	    Name		    "reset"
	    RTWStorageClass	    "Auto"
	    DataLoggingNameMode	    "SignalName"
	  }
	}
	Block {
	  BlockType		  Outport
	  Name			  "Command"
	  SID			  "24241"
	  Position		  [1315, 278, 1345, 292]
	  ZOrder		  -19
	  IconDisplay		  "Port number"
	}
	Block {
	  BlockType		  Outport
	  Name			  "MSC Bus"
	  SID			  "24245"
	  Position		  [1435, 603, 1465, 617]
	  ZOrder		  -20
	  Port			  "2"
	  IconDisplay		  "Port number"
	}
	Line {
	  Name			  "NewSubIndex"
	  SrcBlock		  "GenerateSubmovement"
	  SrcPort		  2
	  Points		  [22, 0; 0, 30]
	  Branch {
	    Points		    [0, 205]
	    Branch {
	      Labels		      [-1, 0]
	      Points		      [0, 55]
	      DstBlock		      "Bus Creator"
	      DstPort		      2
	    }
	    Branch {
	      DstBlock		      "Compare\nTo Constant2"
	      DstPort		      1
	    }
	  }
	  Branch {
	    DstBlock		    "ConvertToTrajectory"
	    DstPort		    3
	  }
	}
	Line {
	  Name			  "Subs"
	  SrcBlock		  "GenerateSubmovement"
	  SrcPort		  1
	  Points		  [6, 0; 0, 45]
	  Branch {
	    Labels		    [2, 1]
	    Points		    [0, 360]
	    DstBlock		    "Bus Creator"
	    DstPort		    3
	  }
	  Branch {
	    DstBlock		    "ConvertToTrajectory"
	    DstPort		    2
	  }
	}
	Line {
	  SrcBlock		  "GoalInfo"
	  SrcPort		  1
	  Points		  [60, 0]
	  Branch {
	    Points		    [0, 35]
	    DstBlock		    "GenerateSubmovement"
	    DstPort		    1
	  }
	  Branch {
	    Points		    [247, 0; 0, 30]
	    DstBlock		    "ConvertToTrajectory"
	    DstPort		    1
	  }
	}
	Line {
	  Name			  "<PACSM>"
	  Labels		  [0, 0]
	  SrcBlock		  "Bus Selector"
	  SrcPort		  2
	  DstBlock		  "GenerateSubmovement"
	  DstPort		  4
	}
	Line {
	  SrcBlock		  "Bus Creator"
	  SrcPort		  1
	  DstBlock		  "MSC Bus"
	  DstPort		  1
	}
	Line {
	  Name			  "RemainingDist"
	  Labels		  [3, 0]
	  SrcBlock		  "ConvertToTrajectory"
	  SrcPort		  2
	  Points		  [28, 0; 0, 140]
	  DstBlock		  "Bus Creator"
	  DstPort		  1
	}
	Line {
	  Name			  "<NeededCorrection>"
	  Labels		  [0, 0]
	  SrcBlock		  "Bus Selector"
	  SrcPort		  1
	  DstBlock		  "GenerateSubmovement"
	  DstPort		  3
	}
	Line {
	  Name			  "Command"
	  Labels		  [1, 1]
	  SrcBlock		  "ConvertToTrajectory"
	  SrcPort		  1
	  DstBlock		  "Bus Creator1"
	  DstPort		  1
	}
	Line {
	  SrcBlock		  "Bus Creator1"
	  SrcPort		  1
	  DstBlock		  "Command"
	  DstPort		  1
	}
	Line {
	  Name			  "reset"
	  Labels		  [-1, 1]
	  SrcBlock		  "From5"
	  SrcPort		  1
	  DstBlock		  "Bus Creator1"
	  DstPort		  2
	}
	Line {
	  SrcBlock		  "From2"
	  SrcPort		  1
	  DstBlock		  "ConvertToTrajectory"
	  DstPort		  4
	}
	Line {
	  SrcBlock		  "enable"
	  SrcPort		  1
	  Points		  [129, 0]
	  Branch {
	    Points		    [0, -20]
	    DstBlock		    "Logical Operator2"
	    DstPort		    2
	  }
	  Branch {
	    DstBlock		    "Logical Operator3"
	    DstPort		    2
	  }
	}
	Line {
	  SrcBlock		  "CorrectionBus"
	  SrcPort		  1
	  Points		  [130, 0]
	  Branch {
	    Points		    [0, -155]
	    DstBlock		    "Bus Selector"
	    DstPort		    1
	  }
	  Branch {
	    Points		    [0, 190]
	    DstBlock		    "Bus Selector1"
	    DstPort		    1
	  }
	}
	Line {
	  SrcBlock		  "From1"
	  SrcPort		  1
	  DstBlock		  "GenerateSubmovement"
	  DstPort		  2
	}
	Line {
	  Name			  "<timeStepsSinceLastReset>"
	  Labels		  [0, 0]
	  SrcBlock		  "Bus Selector"
	  SrcPort		  4
	  Points		  [27, 0; 0, 120]
	  DstBlock		  "ConvertToTrajectory"
	  DstPort		  5
	}
	Line {
	  Name			  "<timeSinceLastReset>"
	  Labels		  [0, 0]
	  SrcBlock		  "Bus Selector"
	  SrcPort		  3
	  DstBlock		  "Bias"
	  DstPort		  1
	}
	Line {
	  Name			  "reset"
	  SrcBlock		  "Unit Delay"
	  SrcPort		  1
	  DstBlock		  "Goto2"
	  DstPort		  1
	}
	Line {
	  Name			  "<timeSinceLastReset>"
	  Labels		  [0, 0]
	  SrcBlock		  "Bus Selector1"
	  SrcPort		  1
	  Points		  [47, 0]
	  Branch {
	    DstBlock		    "Bus Creator"
	    DstPort		    4
	  }
	  Branch {
	    Points		    [0, -105]
	    DstBlock		    "Compare\nTo Constant3"
	    DstPort		    1
	  }
	}
	Line {
	  Name			  "<timeStepsSinceLastReset>"
	  Labels		  [0, 0]
	  SrcBlock		  "Bus Selector1"
	  SrcPort		  2
	  DstBlock		  "Bus Creator"
	  DstPort		  5
	}
	Line {
	  SrcBlock		  "Compare\nTo Constant2"
	  SrcPort		  1
	  Points		  [-75, 0]
	  DstBlock		  "Logical Operator"
	  DstPort		  2
	}
	Line {
	  SrcBlock		  "Logical Operator"
	  SrcPort		  1
	  Points		  [0, 20]
	  DstBlock		  "Goto3"
	  DstPort		  1
	}
	Line {
	  SrcBlock		  "From6"
	  SrcPort		  1
	  Points		  [44, 0]
	  Branch {
	    Points		    [172, 0; 0, 45]
	    DstBlock		    "Logical Operator3"
	    DstPort		    1
	  }
	  Branch {
	    Points		    [0, 25]
	    DstBlock		    "Logical Operator1"
	    DstPort		    1
	  }
	}
	Line {
	  SrcBlock		  "Logical Operator1"
	  SrcPort		  1
	  DstBlock		  "Logical Operator2"
	  DstPort		  1
	}
	Line {
	  SrcBlock		  "Logical Operator2"
	  SrcPort		  1
	  Points		  [25, 0]
	  DstBlock		  "ConvertToTrajectory"
	  DstPort		  enable
	}
	Line {
	  SrcBlock		  "Compare\nTo Constant3"
	  SrcPort		  1
	  Points		  [65, 0]
	  DstBlock		  "Logical Operator"
	  DstPort		  1
	}
	Line {
	  SrcBlock		  "Bias"
	  SrcPort		  1
	  DstBlock		  "MinMax"
	  DstPort		  1
	}
	Line {
	  SrcBlock		  "MinMax"
	  SrcPort		  1
	  Points		  [20, 0]
	  DstBlock		  "GenerateSubmovement"
	  DstPort		  5
	}
	Line {
	  SrcBlock		  "Constant"
	  SrcPort		  1
	  Points		  [5, 0]
	  DstBlock		  "MinMax"
	  DstPort		  2
	}
	Line {
	  SrcBlock		  "Constant1"
	  SrcPort		  1
	  DstBlock		  "Unit Delay"
	  DstPort		  1
	}
	Line {
	  SrcBlock		  "PrevFused"
	  SrcPort		  1
	  DstBlock		  "Goto9"
	  DstPort		  1
	}
	Line {
	  SrcBlock		  "Logical Operator3"
	  SrcPort		  1
	  DstBlock		  "Stop Simulation1"
	  DstPort		  1
	}
      }
    }
    Block {
      BlockType		      BusCreator
      Name		      "Bus Creator"
      SID		      "35026"
      Ports		      [4, 1]
      Position		      [1950, 321, 1955, 494]
      ZOrder		      72
      ShowName		      off
      DisplayOption	      "bar"
    }
    Block {
      BlockType		      BusSelector
      Name		      "Bus Selector"
      SID		      "34825"
      Ports		      [1, 2]
      Position		      [1530, 532, 1535, 583]
      ZOrder		      27
      ShowName		      off
      OutputSignals	      "NewSubIndex,Subs"
      Port {
	PortNumber		1
	Name			"<NewSubIndex>"
	RTWStorageClass		"Auto"
	DataLoggingNameMode	"SignalName"
      }
      Port {
	PortNumber		2
	Name			"<Subs>"
	RTWStorageClass		"Auto"
	DataLoggingNameMode	"SignalName"
      }
    }
    Block {
      BlockType		      BusSelector
      Name		      "Bus Selector1"
      SID		      "35036"
      Ports		      [1, 2]
      Position		      [1080, 195, 1085, 370]
      ZOrder		      75
      ShowName		      off
      OutputSignals	      "Command,reset"
      Port {
	PortNumber		1
	Name			"<Command>"
	RTWStorageClass		"Auto"
	DataLoggingNameMode	"SignalName"
      }
      Port {
	PortNumber		2
	Name			"<reset>"
	RTWStorageClass		"Auto"
	DataLoggingNameMode	"SignalName"
      }
    }
    Block {
      BlockType		      Constant
      Name		      "Constant"
      SID		      "30560"
      Position		      [675, 172, 745, 188]
      ZOrder		      16
      ShowName		      off
      Value		      "controlType"
    }
    Block {
      BlockType		      Constant
      Name		      "Constant2"
      SID		      "34870"
      Position		      [670, 276, 755, 294]
      ZOrder		      44
      ShowName		      off
      Value		      "controlType==1"
    }
    Block {
      BlockType		      Constant
      Name		      "Constant3"
      SID		      "26"
      Position		      [760, 656, 850, 684]
      ZOrder		      -4
      ShowName		      off
      Value		      "x_0(10:12)"
    }
    Block {
      BlockType		      Constant
      Name		      "Constant4"
      SID		      "35"
      Position		      [760, 691, 850, 719]
      ZOrder		      -4
      ShowName		      off
      Value		      "x_0(1:3)"
    }
    Block {
      BlockType		      Constant
      Name		      "Constant6"
      SID		      "34881"
      Position		      [670, 371, 755, 389]
      ZOrder		      46
      ShowName		      off
      Value		      "controlType==2"
    }
    Block {
      BlockType		      SubSystem
      Name		      "ErrorCorrection"
      SID		      "341"
      Ports		      [4, 4]
      Position		      [1505, 321, 1705, 494]
      ZOrder		      35
      MinAlgLoopOccurrences   off
      PropExecContextOutsideSubsystem off
      RTWSystemCode	      "Auto"
      FunctionWithSeparateData off
      Opaque		      off
      RequestExecContextInheritance off
      MaskHideContents	      off
      System {
	Name			"ErrorCorrection"
	Location		[1, 1, 1679, 1144]
	Open			on
	ModelBrowserVisibility	off
	ModelBrowserWidth	200
	ScreenColor		"white"
	PaperOrientation	"landscape"
	PaperPositionMode	"auto"
	PaperType		"usletter"
	PaperUnits		"inches"
	TiledPaperMargins	[0.500000, 0.500000, 0.500000, 0.500000]
	TiledPageScale		1
	ShowPageBoundaries	off
	ZoomFactor		"135"
	Block {
	  BlockType		  Inport
	  Name			  "Fused Trajectory"
	  SID			  "345"
	  Position		  [720, 263, 750, 277]
	  ZOrder		  -1
	  IconDisplay		  "Port number"
	  PortDimensions	  "length(x_0)"
	}
	Block {
	  BlockType		  Inport
	  Name			  "TnS"
	  SID			  "344"
	  Position		  [740, 353, 770, 367]
	  ZOrder		  -1
	  Port			  "2"
	  IconDisplay		  "Port number"
	}
	Block {
	  BlockType		  Inport
	  Name			  "Command Trajectory"
	  SID			  "348"
	  Position		  [720, 203, 750, 217]
	  ZOrder		  -1
	  Port			  "3"
	  IconDisplay		  "Port number"
	}
	Block {
	  BlockType		  Inport
	  Name			  "MSC Bus"
	  SID			  "8817"
	  Position		  [5, 453, 35, 467]
	  ZOrder		  -1
	  Port			  "4"
	  IconDisplay		  "Port number"
	}
	Block {
	  BlockType		  Bias
	  Name			  "Bias"
	  SID			  "35338"
	  Position		  [380, 290, 420, 320]
	  ZOrder		  92
	  ShowName		  off
	  Bias			  "1"
	  SaturateOnIntegerOverflow off
	}
	Block {
	  BlockType		  Bias
	  Name			  "Bias1"
	  SID			  "35339"
	  Position		  [380, 235, 420, 265]
	  ZOrder		  93
	  ShowName		  off
	  Bias			  "T"
	  SaturateOnIntegerOverflow off
	}
	Block {
	  BlockType		  BusSelector
	  Name			  "Bus Selector"
	  SID			  "34824"
	  Ports			  [1, 4]
	  Position		  [120, 366, 125, 549]
	  ZOrder		  1
	  ShowName		  off
	  OutputSignals		  "Subs,NewSubIndex,RemainingDist,timeSinceLastReset"
	  Port {
	    PortNumber		    1
	    Name		    "<Subs>"
	    RTWStorageClass	    "Auto"
	    DataLoggingNameMode	    "SignalName"
	  }
	  Port {
	    PortNumber		    2
	    Name		    "<NewSubIndex>"
	    RTWStorageClass	    "Auto"
	    DataLoggingNameMode	    "SignalName"
	  }
	  Port {
	    PortNumber		    3
	    Name		    "<RemainingDist>"
	    RTWStorageClass	    "Auto"
	    DataLoggingNameMode	    "SignalName"
	  }
	  Port {
	    PortNumber		    4
	    Name		    "<timeSinceLastReset>"
	    RTWStorageClass	    "Auto"
	    DataLoggingNameMode	    "SignalName"
	  }
	}
	Block {
	  BlockType		  BusSelector
	  Name			  "Bus Selector1"
	  SID			  "35337"
	  Ports			  [1, 2]
	  Position		  [260, 223, 265, 332]
	  ZOrder		  91
	  ShowName		  off
	  OutputSignals		  "timeSinceLastReset,timeStepsSinceLastReset"
	  Port {
	    PortNumber		    1
	    Name		    "<timeSinceLastReset>"
	    RTWStorageClass	    "Auto"
	    DataLoggingNameMode	    "SignalName"
	  }
	  Port {
	    PortNumber		    2
	    Name		    "<timeStepsSinceLastReset>"
	    RTWStorageClass	    "Auto"
	    DataLoggingNameMode	    "SignalName"
	  }
	}
	Block {
	  BlockType		  Constant
	  Name			  "Constant1"
	  SID			  "34872"
	  Position		  [310, 712, 335, 728]
	  ZOrder		  4
	  ShowName		  off
	  Value			  "T"
	}
	Block {
	  BlockType		  SubSystem
	  Name			  "DetermineIfCorrectionNecessary"
	  SID			  "24276"
	  Ports			  [5, 1]
	  Position		  [870, 367, 1065, 683]
	  ZOrder		  -7
	  MinAlgLoopOccurrences	  off
	  PropExecContextOutsideSubsystem off
	  RTWSystemCode		  "Auto"
	  FunctionWithSeparateData off
	  Opaque		  off
	  RequestExecContextInheritance	off
	  MaskHideContents	  off
	  System {
	    Name		    "DetermineIfCorrectionNecessary"
	    Location		    [1, 1, 1679, 1009]
	    Open		    off
	    ModelBrowserVisibility  off
	    ModelBrowserWidth	    200
	    ScreenColor		    "white"
	    PaperOrientation	    "landscape"
	    PaperPositionMode	    "auto"
	    PaperType		    "usletter"
	    PaperUnits		    "inches"
	    TiledPaperMargins	    [0.500000, 0.500000, 0.500000, 0.500000]
	    TiledPageScale	    1
	    ShowPageBoundaries	    off
	    ZoomFactor		    "192"
	    Block {
	      BlockType		      Inport
	      Name		      "GoalInfo"
	      SID		      "24277"
	      Position		      [200, 33, 230, 47]
	      ZOrder		      -1
	      IconDisplay	      "Port number"
	    }
	    Block {
	      BlockType		      Inport
	      Name		      "subInfo"
	      SID		      "24278"
	      Position		      [195, 103, 225, 117]
	      ZOrder		      -2
	      Port		      "2"
	      IconDisplay	      "Port number"
	    }
	    Block {
	      BlockType		      Inport
	      Name		      "timeSinceLastReset"
	      SID		      "35235"
	      Position		      [195, 138, 225, 152]
	      ZOrder		      16
	      Port		      "3"
	      IconDisplay	      "Port number"
	    }
	    Block {
	      BlockType		      Inport
	      Name		      "fusedPosition"
	      SID		      "24279"
	      Position		      [195, 173, 225, 187]
	      ZOrder		      -3
	      Port		      "4"
	      IconDisplay	      "Port number"
	    }
	    Block {
	      BlockType		      Inport
	      Name		      "PACSM"
	      SID		      "24280"
	      Position		      [195, 208, 225, 222]
	      ZOrder		      -4
	      Port		      "5"
	      IconDisplay	      "Port number"
	    }
	    Block {
	      BlockType		      Reference
	      Name		      "Compare\nTo Constant"
	      SID		      "350"
	      Ports		      [1, 1]
	      Position		      [815, 115, 900, 145]
	      ZOrder		      -5
	      ShowName		      off
	      LibraryVersion	      "1.281"
	      SourceBlock	      "simulink/Logic and Bit\nOperations/Compare\nTo Constant"
	      SourceType	      "Compare To Constant"
	      relop		      ">"
	      const		      "decisionCutoff"
	      OutDataTypeStr	      "boolean"
	      ZeroCross		      on
	    }
	    Block {
	      BlockType		      Constant
	      Name		      "Constant"
	      SID		      "13244"
	      Position		      [185, 65, 245, 85]
	      ZOrder		      -4
	      ShowName		      off
	      Value		      "targetRadius"
	    }
	    Block {
	      BlockType		      SubSystem
	      Name		      "CorANN"
	      SID		      "43181"
	      Ports		      [1, 1]
	      Position		      [585, 89, 715, 171]
	      ZOrder		      25
	      MinAlgLoopOccurrences   off
	      PropExecContextOutsideSubsystem off
	      RTWSystemCode	      "Auto"
	      FunctionWithSeparateData off
	      Opaque		      off
	      RequestExecContextInheritance off
	      MaskHideContents	      off
	      Object {
		$PropName		"MaskObject"
		$ObjectID		127
		$ClassName		"Simulink.Mask"
		Description		"Pattern Recognition Neural Network"
		Display			"e = 0.06;c1 = [120 150 230]/255;c2 = ([120 150 230]+0)/383;c3 = ([120 150 230]+128)/383;patch([0 1 1 0],["
		"0 0 1 1],c1);patch([0 1 1 1-e 1-e 0+e],[0 0 1 1-e 0+e 0+e],c2);patch([0 0 1 1-e 0+e 0+e],[0 1 1 1-e 1-e 0+e],c3);plo"
		"t([0 1 1 0 0],[0 0 1 1 0]);fprintf('NNET');port_label('input',1,' Input');port_label('output',1,'Output ');"
		IconFrame		"off"
	      }
	      System {
		Name			"CorANN"
		Location		[100, 100, 900, 600]
		Open			off
		ModelBrowserVisibility	off
		ModelBrowserWidth	200
		ScreenColor		"white"
		PaperOrientation	"landscape"
		PaperPositionMode	"auto"
		PaperType		"usletter"
		PaperUnits		"inches"
		TiledPaperMargins	[0.500000, 0.500000, 0.500000, 0.500000]
		TiledPageScale		1
		ShowPageBoundaries	off
		ZoomFactor		"100"
		Block {
		  BlockType		  Inport
		  Name			  "Input"
		  SID			  "43182"
		  Position		  [40, 40, 60, 60]
		  ZOrder		  1
		  IconDisplay		  "Port number"
		  PortDimensions	  "22"
		  Object {
		    $PropName		    "MaskObject"
		    $ObjectID		    128
		    $ClassName		    "Simulink.Mask"
		    Display		    "e = 0.06;c1 = [120 230 180]/255;c2 = ([120 230 180]+0)/(256+128);c3 = ([120 230 180]+128)/(256+128"
		    ");patch([0 1 1 0],[0 0 1 1],c1);patch([0 1 1 1-e 1-e 0+e],[0 0 1 1-e 0+e 0+e],c2);patch([0 0 1 1-e 0+e 0+e],[0 1"
		    " 1 1-e 1-e 0+e],c3);plot([0 1 1 0 0],[0 0 1 1 0]);"
		    IconFrame		    "off"
		  }
		}
		Block {
		  BlockType		  From
		  Name			  " a{1} "
		  SID			  "43183"
		  Position		  [40, 120, 60, 140]
		  ZOrder		  5
		  GotoTag		  "feedback1"
		  Object {
		    $PropName		    "MaskObject"
		    $ObjectID		    129
		    $ClassName		    "Simulink.Mask"
		    Display		    "plot(cos(0:.1:2*pi),sin(0:.1:2*pi))"
		    IconFrame		    "off"
		  }
		}
		Block {
		  BlockType		  SubSystem
		  Name			  "Layer 1"
		  SID			  "43184"
		  Ports			  [1, 1]
		  Position		  [190, 40, 250, 60]
		  ZOrder		  7
		  MinAlgLoopOccurrences	  off
		  PropExecContextOutsideSubsystem off
		  RTWSystemCode		  "Auto"
		  FunctionWithSeparateData off
		  Opaque		  off
		  RequestExecContextInheritance	off
		  MaskHideContents	  off
		  Object {
		    $PropName		    "MaskObject"
		    $ObjectID		    130
		    $ClassName		    "Simulink.Mask"
		    Display		    "e = 0.06;c1 = [120 150 230]/255;c2 = ([120 150 230]+0)/383;c3 = ([120 150 230]+128)/383;patch([0 1"
		    " 1 0],[0 0 1 1],c1);patch([0 1 1 1-e 1-e 0+e],[0 0 1 1-e 0+e 0+e],c2);patch([0 0 1 1-e 0+e 0+e],[0 1 1 1-e 1-e 0"
		    "+e],c3);plot([0 1 1 0 0],[0 0 1 1 0]);"
		    IconFrame		    "off"
		  }
		  System {
		    Name		    "Layer 1"
		    Location		    [100, 100, 900, 600]
		    Open		    off
		    ModelBrowserVisibility  off
		    ModelBrowserWidth	    200
		    ScreenColor		    "white"
		    PaperOrientation	    "landscape"
		    PaperPositionMode	    "auto"
		    PaperType		    "usletter"
		    PaperUnits		    "inches"
		    TiledPaperMargins	    [0.500000, 0.500000, 0.500000, 0.500000]
		    TiledPageScale	    1
		    ShowPageBoundaries	    off
		    ZoomFactor		    "100"
		    Block {
		    BlockType		    Inport
		    Name		    "p{1}"
		    SID			    "43185"
		    Position		    [20, 40, 60, 80]
		    ZOrder		    4
		    IconDisplay		    "Port number"
		    PortDimensions	    "22"
		    Object {
		    $PropName		    "MaskObject"
		    $ObjectID		    131
		    $ClassName		    "Simulink.Mask"
		    Display		    "e = 0.06;c1 = [120 230 180]/255;c2 = ([120 230 180]+0)/(256+128);c3 = ([120 230 180]+128)/(256+128"
		    ");patch([0 1 1 0],[0 0 1 1],c1);patch([0 1 1 1-e 1-e 0+e],[0 0 1 1-e 0+e 0+e],c2);patch([0 0 1 1-e 0+e 0+e],[0 1"
		    " 1 1-e 1-e 0+e],c3);plot([0 1 1 0 0],[0 0 1 1 0]);"
		    IconFrame		    "off"
		    }
		    }
		    Block {
		    BlockType		    SubSystem
		    Name		    "Delays 1"
		    SID			    "43186"
		    Ports		    [1, 1]
		    Position		    [100, 40, 140, 80]
		    ZOrder		    5
		    MinAlgLoopOccurrences   off
		    PropExecContextOutsideSubsystem off
		    RTWSystemCode	    "Auto"
		    FunctionWithSeparateData off
		    Opaque		    off
		    RequestExecContextInheritance off
		    MaskHideContents	    off
		    Object {
		    $PropName		    "MaskObject"
		    $ObjectID		    132
		    $ClassName		    "Simulink.Mask"
		    Display		    "e = 0.06;c1 = [120 150 230]/255;c2 = ([120 150 230]+0)/383;c3 = ([120 150 230]+128)/383;patch([0 1"
		    " 1 0],[0 0 1 1],c1);patch([0 1 1 1-e 1-e 0+e],[0 0 1 1-e 0+e 0+e],c2);patch([0 0 1 1-e 0+e 0+e],[0 1 1 1-e 1-e 0"
		    "+e],c3);plot([0 1 1 0 0],[0 0 1 1 0]);disp('0');"
		    IconFrame		    "off"
		    }
		    System {
		    Name		    "Delays 1"
		    Location		    [100, 100, 900, 600]
		    Open		    off
		    ModelBrowserVisibility  off
		    ModelBrowserWidth	    200
		    ScreenColor		    "white"
		    PaperOrientation	    "landscape"
		    PaperPositionMode	    "auto"
		    PaperType		    "usletter"
		    PaperUnits		    "inches"
		    TiledPaperMargins	    [0.500000, 0.500000, 0.500000, 0.500000]
		    TiledPageScale	    1
		    ShowPageBoundaries	    off
		    ZoomFactor		    "100"
		    Block {
		    BlockType		    Inport
		    Name		    "p{1}"
		    SID			    "43187"
		    Position		    [60, 40, 80, 60]
		    ZOrder		    1
		    BlockRotation	    270
		    BlockMirror		    on
		    NamePlacement	    "alternate"
		    IconDisplay		    "Port number"
		    PortDimensions	    "22"
		    Object {
		    $PropName		    "MaskObject"
		    $ObjectID		    133
		    $ClassName		    "Simulink.Mask"
		    Display		    "e = 0.06;c1 = [120 230 180]/255;c2 = ([120 230 180]+0)/(256+128);c3 = ([120 230 180]+128)/(256+128"
		    ");patch([0 1 1 0],[0 0 1 1],c1);patch([0 1 1 1-e 1-e 0+e],[0 0 1 1-e 0+e 0+e],c2);patch([0 0 1 1-e 0+e 0+e],[0 1"
		    " 1 1-e 1-e 0+e],c3);plot([0 1 1 0 0],[0 0 1 1 0]);"
		    IconFrame		    "off"
		    }
		    }
		    Block {
		    BlockType		    Mux
		    Name		    "mux"
		    SID			    "43188"
		    Ports		    [1, 1]
		    Position		    [200, 60, 240, 80]
		    ZOrder		    2
		    Inputs		    "1"
		    Object {
		    $PropName		    "MaskObject"
		    $ObjectID		    134
		    $ClassName		    "Simulink.Mask"
		    Display		    "e = 0.06;c1 = [120 150 230]/255;c2 = ([120 150 230]+0)/383;c3 = ([120 150 230]+128)/383;patch([0 1"
		    " 1 0],[0 0 1 1],c1);patch([0 1 1 1-e 1-e 0+e],[0 0 1 1-e 0+e 0+e],c2);patch([0 0 1 1-e 0+e 0+e],[0 1 1 1-e 1-e 0"
		    "+e],c3);plot([0 1 1 0 0],[0 0 1 1 0]);disp('Mux')"
		    IconFrame		    "off"
		    }
		    }
		    Block {
		    BlockType		    Outport
		    Name		    "pd{1,1}"
		    SID			    "43189"
		    Position		    [300, 60, 320, 80]
		    ZOrder		    3
		    IconDisplay		    "Port number"
		    Object {
		    $PropName		    "MaskObject"
		    $ObjectID		    135
		    $ClassName		    "Simulink.Mask"
		    Display		    "e = 0.06;c1 = [120 230 180]/255;c2 = ([120 230 180]+0)/(256+128);c3 = ([120 230 180]+128)/(256+128"
		    ");patch([0 1 1 0],[0 0 1 1],c1);patch([0 1 1 1-e 1-e 0+e],[0 0 1 1-e 0+e 0+e],c2);patch([0 0 1 1-e 0+e 0+e],[0 1"
		    " 1 1-e 1-e 0+e],c3);plot([0 1 1 0 0],[0 0 1 1 0]);"
		    IconFrame		    "off"
		    }
		    }
		    Line {
		    SrcBlock		    "mux"
		    SrcPort		    1
		    DstBlock		    "pd{1,1}"
		    DstPort		    1
		    }
		    Line {
		    SrcBlock		    "p{1}"
		    SrcPort		    1
		    DstBlock		    "mux"
		    DstPort		    1
		    }
		    }
		    }
		    Block {
		    BlockType		    SubSystem
		    Name		    "IW{1,1}"
		    SID			    "43190"
		    Ports		    [1, 1]
		    Position		    [180, 40, 220, 80]
		    ZOrder		    6
		    MinAlgLoopOccurrences   off
		    PropExecContextOutsideSubsystem off
		    RTWSystemCode	    "Auto"
		    FunctionWithSeparateData off
		    Opaque		    off
		    RequestExecContextInheritance off
		    MaskHideContents	    off
		    Object {
		    $PropName		    "MaskObject"
		    $ObjectID		    136
		    $ClassName		    "Simulink.Mask"
		    Display		    "e = 0.06;c1 = [120 150 230]/255;c2 = ([120 150 230]+0)/383;c3 = ([120 150 230]+128)/383;patch([0 1"
		    " 1 0],[0 0 1 1],c1);patch([0 1 1 1-e 1-e 0+e],[0 0 1 1-e 0+e 0+e],c2);patch([0 0 1 1-e 0+e 0+e],[0 1 1 1-e 1-e 0"
		    "+e],c3);plot([0 1 1 0 0],[0 0 1 1 0]);disp('W');"
		    IconFrame		    "off"
		    }
		    System {
		    Name		    "IW{1,1}"
		    Location		    [100, 100, 900, 600]
		    Open		    off
		    ModelBrowserVisibility  off
		    ModelBrowserWidth	    200
		    ScreenColor		    "white"
		    PaperOrientation	    "landscape"
		    PaperPositionMode	    "auto"
		    PaperType		    "usletter"
		    PaperUnits		    "inches"
		    TiledPaperMargins	    [0.500000, 0.500000, 0.500000, 0.500000]
		    TiledPageScale	    1
		    ShowPageBoundaries	    off
		    ZoomFactor		    "100"
		    Block {
		    BlockType		    Inport
		    Name		    "pd{1,1}"
		    SID			    "43191"
		    Position		    [40, 180, 60, 200]
		    ZOrder		    1
		    IconDisplay		    "Port number"
		    PortDimensions	    "22"
		    Object {
		    $PropName		    "MaskObject"
		    $ObjectID		    137
		    $ClassName		    "Simulink.Mask"
		    Display		    "e = 0.06;c1 = [120 230 180]/255;c2 = ([120 230 180]+0)/(256+128);c3 = ([120 230 180]+128)/(256+128"
		    ");patch([0 1 1 0],[0 0 1 1],c1);patch([0 1 1 1-e 1-e 0+e],[0 0 1 1-e 0+e 0+e],c2);patch([0 0 1 1-e 0+e 0+e],[0 1"
		    " 1 1-e 1-e 0+e],c3);plot([0 1 1 0 0],[0 0 1 1 0]);"
		    IconFrame		    "off"
		    }
		    }
		    Block {
		    BlockType		    Constant
		    Name		    "IW{1,1}(1,:)'"
		    SID			    "43192"
		    Position		    [140, 40, 180, 60]
		    ZOrder		    3
		    Value		    "[1.0354680392013142498086608611629344522953033447265625;0.741573757254463172827740891079884022474288"
		    "9404296875;-1.6587473310357996325592466746456921100616455078125;1.0280242803040617882714968800428323447704315185"
		    "546875;0.052433411135803513480890813980295206420123577117919921875;0.1105257162021172911980926301112049259245395"
		    "660400390625;0.37615498975514805035658127962960861623287200927734375;-0.2630274235186688125409659733122680336236"
		    "9537353515625;-0.7912364689715278842641055234707891941070556640625;-0.261276624124692657957780284050386399030685"
		    "4248046875;0.329581574746724281776977250046911649405956268310546875;1.009584912311007887097957791411317884922027"
		    "587890625;-0.97909074181193123109778753132559359073638916015625;-0.478581695433532683381372407893650233745574951"
		    "171875;-0.68734289168066109443344657847774215042591094970703125;0.6568763964511967756720878242049366235733032226"
		    "5625;-0.66630240819087782622176518998458050191402435302734375;-1.31646627983813235829302357160486280918121337890"
		    "625;-1.1198257241441691434147287509404122829437255859375;-0.0377103877132897655211074550152261508628726005554199"
		    "21875;0.95792163247014061600026479936786927282810211181640625;-0.06650580528367519561605547551152994856238365173"
		    "33984375]"
		    Object {
		    $PropName		    "MaskObject"
		    $ObjectID		    138
		    $ClassName		    "Simulink.Mask"
		    Display		    "e = 0.06;c1 = [120 150 230]/255;c2 = ([120 150 230]+0)/383;c3 = ([120 150 230]+128)/383;patch([0 1"
		    " 1 0],[0 0 1 1],c1);patch([0 1 1 1-e 1-e 0+e],[0 0 1 1-e 0+e 0+e],c2);patch([0 0 1 1-e 0+e 0+e],[0 1 1 1-e 1-e 0"
		    "+e],c3);plot([0 1 1 0 0],[0 0 1 1 0]);disp('Weights');"
		    IconFrame		    "off"
		    }
		    }
		    Block {
		    BlockType		    Constant
		    Name		    "IW{1,1}(2,:)'"
		    SID			    "43193"
		    Position		    [140, 100, 180, 120]
		    ZOrder		    5
		    Value		    "[-1.092863117196255284824246700736694037914276123046875;0.228225117870782506779292475584952626377344"
		    "1314697265625;-0.0122167391442334627438270899801864288747310638427734375;0.1952672549529660683820253552767098881"
		    "304264068603515625;-0.244455895166301895304883373682969249784946441650390625;-0.14511679730610371752419496260699"
		    "816048145294189453125;0.2176250523611810983037884170698816888034343719482421875;-0.19269533091415327885620456527"
		    "24918909370899200439453125;-0.74975715150590283020193282936816103756427764892578125;0.75771046328520808010864584"
		    "50299687683582305908203125;1.3572103471950336395224212537868879735469818115234375;-0.679139815831405146973054343"
		    "10692362487316131591796875;1.95775253781645108830389290233142673969268798828125;-2.08209207655087347177413903409"
		    "61515903472900390625;4.44301039838965916572988135158084332942962646484375;0.931718178771680172189917357172816991"
		    "8060302734375;0.113027406374902661401193881829385645687580108642578125;-0.82917508310689191919351515025482513010"
		    "501861572265625;1.050794562999410874937211701762862503528594970703125;-0.753633480875610328730829223786713555455"
		    "20782470703125;-2.468909077399766172078443560167215764522552490234375;-1.050494597934798601812644847086630761623"
		    "382568359375]"
		    Object {
		    $PropName		    "MaskObject"
		    $ObjectID		    139
		    $ClassName		    "Simulink.Mask"
		    Display		    "e = 0.06;c1 = [120 150 230]/255;c2 = ([120 150 230]+0)/383;c3 = ([120 150 230]+128)/383;patch([0 1"
		    " 1 0],[0 0 1 1],c1);patch([0 1 1 1-e 1-e 0+e],[0 0 1 1-e 0+e 0+e],c2);patch([0 0 1 1-e 0+e 0+e],[0 1 1 1-e 1-e 0"
		    "+e],c3);plot([0 1 1 0 0],[0 0 1 1 0]);disp('Weights');"
		    IconFrame		    "off"
		    }
		    }
		    Block {
		    BlockType		    Constant
		    Name		    "IW{1,1}(3,:)'"
		    SID			    "43194"
		    Position		    [140, 160, 180, 180]
		    ZOrder		    7
		    Value		    "[0.5184106785213959955882501162705011665821075439453125;-0.10521966801811426239776636748501914553344"
		    "249725341796875;1.4555419305575589827839166900957934558391571044921875;0.693924952539050510225138168607372790575"
		    "0274658203125;0.36736330843074249674629072615061886608600616455078125;-0.951020708088429866933211087598465383052"
		    "825927734375;-1.0680367129511674217923200558288954198360443115234375;-0.2683519179175010149762670152995269745588"
		    "3026123046875;-0.09759923683558978380059301116489223204553127288818359375;0.168814682933566440059536262197070755"
		    "064487457275390625;-0.38558601301543327100063152101938612759113311767578125;-0.426129517836028093302758179561351"
		    "425945758819580078125;-2.348253949889730574085433545405976474285125732421875;0.767297149944105916219427854230161"
		    "7562770843505859375;1.204594133273450662358072804636321961879730224609375;-0.56473869610422733344989865145180374"
		    "3839263916015625;-1.9054964344330340697553083373350091278553009033203125;1.4932261126322290412105076029547490179"
		    "538726806640625;0.1777060911572174717321104253642261028289794921875;-4.71913844599917098321384401060640811920166"
		    "015625;3.314375534903012177068148957914672791957855224609375;-0.496613690640647142959807069928501732647418975830"
		    "078125]"
		    Object {
		    $PropName		    "MaskObject"
		    $ObjectID		    140
		    $ClassName		    "Simulink.Mask"
		    Display		    "e = 0.06;c1 = [120 150 230]/255;c2 = ([120 150 230]+0)/383;c3 = ([120 150 230]+128)/383;patch([0 1"
		    " 1 0],[0 0 1 1],c1);patch([0 1 1 1-e 1-e 0+e],[0 0 1 1-e 0+e 0+e],c2);patch([0 0 1 1-e 0+e 0+e],[0 1 1 1-e 1-e 0"
		    "+e],c3);plot([0 1 1 0 0],[0 0 1 1 0]);disp('Weights');"
		    IconFrame		    "off"
		    }
		    }
		    Block {
		    BlockType		    Constant
		    Name		    "IW{1,1}(4,:)'"
		    SID			    "43195"
		    Position		    [140, 220, 180, 240]
		    ZOrder		    9
		    Value		    "[0.435491381192565529811844271534937433898448944091796875;-1.303653473962672837416221227613277733325"
		    "958251953125;1.356081231320838131892969613545574247837066650390625;0.0757202568743058357370045996503904461860656"
		    "73828125;-0.91093335654637830334223735917476005852222442626953125;-0.9948465757218761806868201347242575138807296"
		    "7529296875;-0.11533181887837538892593869377378723584115505218505859375;1.159779033880523169131038230261765420436"
		    "859130859375;-0.0115933882985962688483283500318066217005252838134765625;0.85155702090113927216208367099170573055"
		    "744171142578125;-0.74982720015957615711243988698697648942470550537109375;0.4457030766926232123736895118781831115"
		    "4842376708984375;0.443395491110598227724182152087450958788394927978515625;0.274768844545222712394405562008614651"
		    "858806610107421875;-1.6420951707538051778101362287998199462890625;0.49244491198272932752644237552885897457599639"
		    "892578125;0.52052538750535870537561322635156102478504180908203125;0.99136234281259150158405191177735105156898498"
		    "53515625;0.433285077567965581923914442086243070662021636962890625;-0.2391266032593562795849351232391200028359889"
		    "984130859375;-1.500760454705218904791763634420931339263916015625;0.568381698876751273452612167602637782692909240"
		    "72265625]"
		    Object {
		    $PropName		    "MaskObject"
		    $ObjectID		    141
		    $ClassName		    "Simulink.Mask"
		    Display		    "e = 0.06;c1 = [120 150 230]/255;c2 = ([120 150 230]+0)/383;c3 = ([120 150 230]+128)/383;patch([0 1"
		    " 1 0],[0 0 1 1],c1);patch([0 1 1 1-e 1-e 0+e],[0 0 1 1-e 0+e 0+e],c2);patch([0 0 1 1-e 0+e 0+e],[0 1 1 1-e 1-e 0"
		    "+e],c3);plot([0 1 1 0 0],[0 0 1 1 0]);disp('Weights');"
		    IconFrame		    "off"
		    }
		    }
		    Block {
		    BlockType		    Constant
		    Name		    "IW{1,1}(5,:)'"
		    SID			    "43196"
		    Position		    [140, 280, 180, 300]
		    ZOrder		    11
		    Value		    "[-0.7128134972249740020089348035980947315692901611328125;-0.6590390093794240566893449795315973460674"
		    "285888671875;0.395460597544602554531678606508648954331874847412109375;-0.856245556057789403148206019977806136012"
		    "07733154296875;0.85179255353831784258744619364733807742595672607421875;-0.34157206615855917331003865911043249070"
		    "644378662109375;0.39876484936875211673168450943194329738616943359375;-0.1602469620581827847161093814065679907798"
		    "76708984375;1.2148117012305978956732133156037889420986175537109375;-1.331166491166077436858472538006026297807693"
		    "4814453125;-0.5529951419292842285102551613817922770977020263671875;1.0000002515164687633131279653753153979778289"
		    "794921875;-0.09010676883925063107572128728861571289598941802978515625;0.8079519944036771539330743507889565080404"
		    "2816162109375;-1.0527211074037767790656516808667220175266265869140625;-0.099332542802198206532970914395264117047"
		    "19066619873046875;-0.188833556890128984040444493075483478605747222900390625;0.3057203176139847156100870506634237"
		    "24472522735595703125;-0.0304987923750869409367236784191845799796283245086669921875;-0.90699222999819628654449843"
		    "452312052249908447265625;0.5459848316070832208168894794653169810771942138671875;0.389998677895347756194865951329"
		    "120434820652008056640625]"
		    Object {
		    $PropName		    "MaskObject"
		    $ObjectID		    142
		    $ClassName		    "Simulink.Mask"
		    Display		    "e = 0.06;c1 = [120 150 230]/255;c2 = ([120 150 230]+0)/383;c3 = ([120 150 230]+128)/383;patch([0 1"
		    " 1 0],[0 0 1 1],c1);patch([0 1 1 1-e 1-e 0+e],[0 0 1 1-e 0+e 0+e],c2);patch([0 0 1 1-e 0+e 0+e],[0 1 1 1-e 1-e 0"
		    "+e],c3);plot([0 1 1 0 0],[0 0 1 1 0]);disp('Weights');"
		    IconFrame		    "off"
		    }
		    }
		    Block {
		    BlockType		    Mux
		    Name		    "Mux"
		    SID			    "43197"
		    Ports		    [5, 1]
		    Position		    [340, 180, 380, 200]
		    ZOrder		    12
		    Inputs		    "5"
		    Object {
		    $PropName		    "MaskObject"
		    $ObjectID		    143
		    $ClassName		    "Simulink.Mask"
		    Display		    "e = 0.06;c1 = [120 150 230]/255;c2 = ([120 150 230]+0)/383;c3 = ([120 150 230]+128)/383;patch([0 1"
		    " 1 0],[0 0 1 1],c1);patch([0 1 1 1-e 1-e 0+e],[0 0 1 1-e 0+e 0+e],c2);patch([0 0 1 1-e 0+e 0+e],[0 1 1 1-e 1-e 0"
		    "+e],c3);plot([0 1 1 0 0],[0 0 1 1 0]);disp('Mux');"
		    IconFrame		    "off"
		    }
		    }
		    Block {
		    BlockType		    Reference
		    Name		    "dotprod1"
		    SID			    "43198"
		    Ports		    [2, 1]
		    Position		    [240, 40, 260, 80]
		    ZOrder		    2
		    LibraryVersion	    "1.87"
		    SourceBlock		    "neural/Weight Functions/dotprod"
		    SourceType		    "DOTPROD"
		    }
		    Block {
		    BlockType		    Reference
		    Name		    "dotprod2"
		    SID			    "43199"
		    Ports		    [2, 1]
		    Position		    [240, 100, 260, 140]
		    ZOrder		    4
		    LibraryVersion	    "1.87"
		    SourceBlock		    "neural/Weight Functions/dotprod"
		    SourceType		    "DOTPROD"
		    }
		    Block {
		    BlockType		    Reference
		    Name		    "dotprod3"
		    SID			    "43200"
		    Ports		    [2, 1]
		    Position		    [240, 160, 260, 200]
		    ZOrder		    6
		    LibraryVersion	    "1.87"
		    SourceBlock		    "neural/Weight Functions/dotprod"
		    SourceType		    "DOTPROD"
		    }
		    Block {
		    BlockType		    Reference
		    Name		    "dotprod4"
		    SID			    "43201"
		    Ports		    [2, 1]
		    Position		    [240, 220, 260, 260]
		    ZOrder		    8
		    LibraryVersion	    "1.87"
		    SourceBlock		    "neural/Weight Functions/dotprod"
		    SourceType		    "DOTPROD"
		    }
		    Block {
		    BlockType		    Reference
		    Name		    "dotprod5"
		    SID			    "43202"
		    Ports		    [2, 1]
		    Position		    [240, 280, 260, 320]
		    ZOrder		    10
		    LibraryVersion	    "1.87"
		    SourceBlock		    "neural/Weight Functions/dotprod"
		    SourceType		    "DOTPROD"
		    }
		    Block {
		    BlockType		    Outport
		    Name		    "iz{1,1}"
		    SID			    "43203"
		    Position		    [420, 180, 440, 200]
		    ZOrder		    13
		    IconDisplay		    "Port number"
		    Object {
		    $PropName		    "MaskObject"
		    $ObjectID		    144
		    $ClassName		    "Simulink.Mask"
		    Display		    "e = 0.06;c1 = [120 230 180]/255;c2 = ([120 230 180]+0)/(256+128);c3 = ([120 230 180]+128)/(256+128"
		    ");patch([0 1 1 0],[0 0 1 1],c1);patch([0 1 1 1-e 1-e 0+e],[0 0 1 1-e 0+e 0+e],c2);patch([0 0 1 1-e 0+e 0+e],[0 1"
		    " 1 1-e 1-e 0+e],c3);plot([0 1 1 0 0],[0 0 1 1 0]);"
		    IconFrame		    "off"
		    }
		    }
		    Line {
		    SrcBlock		    "Mux"
		    SrcPort		    1
		    DstBlock		    "iz{1,1}"
		    DstPort		    1
		    }
		    Line {
		    SrcBlock		    "dotprod5"
		    SrcPort		    1
		    DstBlock		    "Mux"
		    DstPort		    5
		    }
		    Line {
		    SrcBlock		    "IW{1,1}(5,:)'"
		    SrcPort		    1
		    DstBlock		    "dotprod5"
		    DstPort		    1
		    }
		    Line {
		    SrcBlock		    "dotprod4"
		    SrcPort		    1
		    DstBlock		    "Mux"
		    DstPort		    4
		    }
		    Line {
		    SrcBlock		    "IW{1,1}(4,:)'"
		    SrcPort		    1
		    DstBlock		    "dotprod4"
		    DstPort		    1
		    }
		    Line {
		    SrcBlock		    "dotprod3"
		    SrcPort		    1
		    DstBlock		    "Mux"
		    DstPort		    3
		    }
		    Line {
		    SrcBlock		    "IW{1,1}(3,:)'"
		    SrcPort		    1
		    DstBlock		    "dotprod3"
		    DstPort		    1
		    }
		    Line {
		    SrcBlock		    "dotprod2"
		    SrcPort		    1
		    DstBlock		    "Mux"
		    DstPort		    2
		    }
		    Line {
		    SrcBlock		    "IW{1,1}(2,:)'"
		    SrcPort		    1
		    DstBlock		    "dotprod2"
		    DstPort		    1
		    }
		    Line {
		    SrcBlock		    "dotprod1"
		    SrcPort		    1
		    DstBlock		    "Mux"
		    DstPort		    1
		    }
		    Line {
		    SrcBlock		    "pd{1,1}"
		    SrcPort		    1
		    Points		    [0, 0]
		    Branch {
		    DstBlock		    "dotprod5"
		    DstPort		    2
		    }
		    Branch {
		    DstBlock		    "dotprod4"
		    DstPort		    2
		    }
		    Branch {
		    DstBlock		    "dotprod3"
		    DstPort		    2
		    }
		    Branch {
		    DstBlock		    "dotprod2"
		    DstPort		    2
		    }
		    Branch {
		    DstBlock		    "dotprod1"
		    DstPort		    2
		    }
		    }
		    Line {
		    SrcBlock		    "IW{1,1}(1,:)'"
		    SrcPort		    1
		    DstBlock		    "dotprod1"
		    DstPort		    1
		    }
		    }
		    }
		    Block {
		    BlockType		    Constant
		    Name		    "b{1}"
		    SID			    "43204"
		    Position		    [180, 100, 220, 140]
		    ZOrder		    7
		    Value		    "[-1.22969068173328910376085332245565950870513916015625;-0.264877974625794376795084872355801053345203"
		    "399658203125;-0.579329637417980602975831061485223472118377685546875;0.744008543035266534104721358744427561759948"
		    "73046875;-1.5097953293433252763833252174663357436656951904296875]"
		    Object {
		    $PropName		    "MaskObject"
		    $ObjectID		    145
		    $ClassName		    "Simulink.Mask"
		    Display		    "e = 0.06;c1 = [120 150 230]/255;c2 = ([120 150 230]+0)/383;c3 = ([120 150 230]+128)/383;patch([0 1"
		    " 1 0],[0 0 1 1],c1);patch([0 1 1 1-e 1-e 0+e],[0 0 1 1-e 0+e 0+e],c2);patch([0 0 1 1-e 0+e 0+e],[0 1 1 1-e 1-e 0"
		    "+e],c3);plot([0 1 1 0 0],[0 0 1 1 0]);disp('b');"
		    IconFrame		    "off"
		    }
		    }
		    Block {
		    BlockType		    Sum
		    Name		    "netsum"
		    SID			    "43205"
		    Ports		    [2, 1]
		    Position		    [260, 70, 300, 110]
		    ZOrder		    3
		    Inputs		    "2"
		    Object {
		    $PropName		    "MaskObject"
		    $ObjectID		    146
		    $ClassName		    "Simulink.Mask"
		    Display		    "e = 0.06;c1 = [120 150 230]/255;c2 = ([120 150 230]+0)/383;c3 = ([120 150 230]+128)/383;patch([0 1"
		    " 1 0],[0 0 1 1],c1);patch([0 1 1 1-e 1-e 0+e],[0 0 1 1-e 0+e 0+e],c2);patch([0 0 1 1-e 0+e 0+e],[0 1 1 1-e 1-e 0"
		    "+e],c3);plot([0 1 1 0 0],[0 0 1 1 0]);disp('+');"
		    IconFrame		    "off"
		    }
		    }
		    Block {
		    BlockType		    Reference
		    Name		    "tansig"
		    SID			    "43206"
		    Ports		    [1, 1]
		    Position		    [340, 70, 380, 110]
		    ZOrder		    2
		    LibraryVersion	    "1.87"
		    SourceBlock		    "neural/Transfer Functions/tansig"
		    SourceType		    "TANSIG"
		    }
		    Block {
		    BlockType		    Outport
		    Name		    "a{1}"
		    SID			    "43207"
		    Position		    [420, 70, 460, 110]
		    ZOrder		    1
		    IconDisplay		    "Port number"
		    InitialOutput	    "[0;0;0;0;0]"
		    Object {
		    $PropName		    "MaskObject"
		    $ObjectID		    147
		    $ClassName		    "Simulink.Mask"
		    Display		    "e = 0.06;c1 = [120 230 180]/255;c2 = ([120 230 180]+0)/(256+128);c3 = ([120 230 180]+128)/(256+128"
		    ");patch([0 1 1 0],[0 0 1 1],c1);patch([0 1 1 1-e 1-e 0+e],[0 0 1 1-e 0+e 0+e],c2);patch([0 0 1 1-e 0+e 0+e],[0 1"
		    " 1 1-e 1-e 0+e],c3);plot([0 1 1 0 0],[0 0 1 1 0]);"
		    IconFrame		    "off"
		    }
		    }
		    Line {
		    SrcBlock		    "tansig"
		    SrcPort		    1
		    DstBlock		    "a{1}"
		    DstPort		    1
		    }
		    Line {
		    SrcBlock		    "netsum"
		    SrcPort		    1
		    DstBlock		    "tansig"
		    DstPort		    1
		    }
		    Line {
		    SrcBlock		    "b{1}"
		    SrcPort		    1
		    DstBlock		    "netsum"
		    DstPort		    2
		    }
		    Line {
		    SrcBlock		    "IW{1,1}"
		    SrcPort		    1
		    DstBlock		    "netsum"
		    DstPort		    1
		    }
		    Line {
		    SrcBlock		    "Delays 1"
		    SrcPort		    1
		    DstBlock		    "IW{1,1}"
		    DstPort		    1
		    }
		    Line {
		    SrcBlock		    "p{1}"
		    SrcPort		    1
		    DstBlock		    "Delays 1"
		    DstPort		    1
		    }
		  }
		}
		Block {
		  BlockType		  SubSystem
		  Name			  "Layer 2"
		  SID			  "43208"
		  Ports			  [1, 1]
		  Position		  [190, 80, 250, 100]
		  ZOrder		  8
		  MinAlgLoopOccurrences	  off
		  PropExecContextOutsideSubsystem off
		  RTWSystemCode		  "Auto"
		  FunctionWithSeparateData off
		  Opaque		  off
		  RequestExecContextInheritance	off
		  MaskHideContents	  off
		  Object {
		    $PropName		    "MaskObject"
		    $ObjectID		    148
		    $ClassName		    "Simulink.Mask"
		    Display		    "e = 0.06;c1 = [120 150 230]/255;c2 = ([120 150 230]+0)/383;c3 = ([120 150 230]+128)/383;patch([0 1"
		    " 1 0],[0 0 1 1],c1);patch([0 1 1 1-e 1-e 0+e],[0 0 1 1-e 0+e 0+e],c2);patch([0 0 1 1-e 0+e 0+e],[0 1 1 1-e 1-e 0"
		    "+e],c3);plot([0 1 1 0 0],[0 0 1 1 0]);"
		    IconFrame		    "off"
		  }
		  System {
		    Name		    "Layer 2"
		    Location		    [100, 100, 900, 600]
		    Open		    off
		    ModelBrowserVisibility  off
		    ModelBrowserWidth	    200
		    ScreenColor		    "white"
		    PaperOrientation	    "landscape"
		    PaperPositionMode	    "auto"
		    PaperType		    "usletter"
		    PaperUnits		    "inches"
		    TiledPaperMargins	    [0.500000, 0.500000, 0.500000, 0.500000]
		    TiledPageScale	    1
		    ShowPageBoundaries	    off
		    ZoomFactor		    "100"
		    Block {
		    BlockType		    Inport
		    Name		    "a{1} "
		    SID			    "43209"
		    Position		    [20, 20, 60, 60]
		    ZOrder		    4
		    IconDisplay		    "Port number"
		    PortDimensions	    "5"
		    Object {
		    $PropName		    "MaskObject"
		    $ObjectID		    149
		    $ClassName		    "Simulink.Mask"
		    Display		    "e = 0.06;c1 = [120 230 180]/255;c2 = ([120 230 180]+0)/(256+128);c3 = ([120 230 180]+128)/(256+128"
		    ");patch([0 1 1 0],[0 0 1 1],c1);patch([0 1 1 1-e 1-e 0+e],[0 0 1 1-e 0+e 0+e],c2);patch([0 0 1 1-e 0+e 0+e],[0 1"
		    " 1 1-e 1-e 0+e],c3);plot([0 1 1 0 0],[0 0 1 1 0]);"
		    IconFrame		    "off"
		    }
		    }
		    Block {
		    BlockType		    SubSystem
		    Name		    "Delays 1"
		    SID			    "43210"
		    Ports		    [1, 1]
		    Position		    [100, 40, 140, 80]
		    ZOrder		    5
		    MinAlgLoopOccurrences   off
		    PropExecContextOutsideSubsystem off
		    RTWSystemCode	    "Auto"
		    FunctionWithSeparateData off
		    Opaque		    off
		    RequestExecContextInheritance off
		    MaskHideContents	    off
		    Object {
		    $PropName		    "MaskObject"
		    $ObjectID		    150
		    $ClassName		    "Simulink.Mask"
		    Display		    "e = 0.06;c1 = [120 150 230]/255;c2 = ([120 150 230]+0)/383;c3 = ([120 150 230]+128)/383;patch([0 1"
		    " 1 0],[0 0 1 1],c1);patch([0 1 1 1-e 1-e 0+e],[0 0 1 1-e 0+e 0+e],c2);patch([0 0 1 1-e 0+e 0+e],[0 1 1 1-e 1-e 0"
		    "+e],c3);plot([0 1 1 0 0],[0 0 1 1 0]);disp('0');"
		    IconFrame		    "off"
		    }
		    System {
		    Name		    "Delays 1"
		    Location		    [100, 100, 900, 600]
		    Open		    off
		    ModelBrowserVisibility  off
		    ModelBrowserWidth	    200
		    ScreenColor		    "white"
		    PaperOrientation	    "landscape"
		    PaperPositionMode	    "auto"
		    PaperType		    "usletter"
		    PaperUnits		    "inches"
		    TiledPaperMargins	    [0.500000, 0.500000, 0.500000, 0.500000]
		    TiledPageScale	    1
		    ShowPageBoundaries	    off
		    ZoomFactor		    "100"
		    Block {
		    BlockType		    Inport
		    Name		    "p{2}"
		    SID			    "43211"
		    Position		    [60, 40, 80, 60]
		    ZOrder		    1
		    BlockRotation	    270
		    BlockMirror		    on
		    NamePlacement	    "alternate"
		    IconDisplay		    "Port number"
		    PortDimensions	    "5"
		    Object {
		    $PropName		    "MaskObject"
		    $ObjectID		    151
		    $ClassName		    "Simulink.Mask"
		    Display		    "e = 0.06;c1 = [120 230 180]/255;c2 = ([120 230 180]+0)/(256+128);c3 = ([120 230 180]+128)/(256+128"
		    ");patch([0 1 1 0],[0 0 1 1],c1);patch([0 1 1 1-e 1-e 0+e],[0 0 1 1-e 0+e 0+e],c2);patch([0 0 1 1-e 0+e 0+e],[0 1"
		    " 1 1-e 1-e 0+e],c3);plot([0 1 1 0 0],[0 0 1 1 0]);"
		    IconFrame		    "off"
		    }
		    }
		    Block {
		    BlockType		    Mux
		    Name		    "mux"
		    SID			    "43212"
		    Ports		    [1, 1]
		    Position		    [200, 60, 240, 80]
		    ZOrder		    2
		    Inputs		    "1"
		    Object {
		    $PropName		    "MaskObject"
		    $ObjectID		    152
		    $ClassName		    "Simulink.Mask"
		    Display		    "e = 0.06;c1 = [120 150 230]/255;c2 = ([120 150 230]+0)/383;c3 = ([120 150 230]+128)/383;patch([0 1"
		    " 1 0],[0 0 1 1],c1);patch([0 1 1 1-e 1-e 0+e],[0 0 1 1-e 0+e 0+e],c2);patch([0 0 1 1-e 0+e 0+e],[0 1 1 1-e 1-e 0"
		    "+e],c3);plot([0 1 1 0 0],[0 0 1 1 0]);disp('Mux')"
		    IconFrame		    "off"
		    }
		    }
		    Block {
		    BlockType		    Outport
		    Name		    "pd{2,1}"
		    SID			    "43213"
		    Position		    [300, 60, 320, 80]
		    ZOrder		    3
		    IconDisplay		    "Port number"
		    Object {
		    $PropName		    "MaskObject"
		    $ObjectID		    153
		    $ClassName		    "Simulink.Mask"
		    Display		    "e = 0.06;c1 = [120 230 180]/255;c2 = ([120 230 180]+0)/(256+128);c3 = ([120 230 180]+128)/(256+128"
		    ");patch([0 1 1 0],[0 0 1 1],c1);patch([0 1 1 1-e 1-e 0+e],[0 0 1 1-e 0+e 0+e],c2);patch([0 0 1 1-e 0+e 0+e],[0 1"
		    " 1 1-e 1-e 0+e],c3);plot([0 1 1 0 0],[0 0 1 1 0]);"
		    IconFrame		    "off"
		    }
		    }
		    Line {
		    SrcBlock		    "mux"
		    SrcPort		    1
		    DstBlock		    "pd{2,1}"
		    DstPort		    1
		    }
		    Line {
		    SrcBlock		    "p{2}"
		    SrcPort		    1
		    DstBlock		    "mux"
		    DstPort		    1
		    }
		    }
		    }
		    Block {
		    BlockType		    SubSystem
		    Name		    "LW{2,1}"
		    SID			    "43214"
		    Ports		    [1, 1]
		    Position		    [180, 40, 220, 80]
		    ZOrder		    6
		    MinAlgLoopOccurrences   off
		    PropExecContextOutsideSubsystem off
		    RTWSystemCode	    "Auto"
		    FunctionWithSeparateData off
		    Opaque		    off
		    RequestExecContextInheritance off
		    MaskHideContents	    off
		    Object {
		    $PropName		    "MaskObject"
		    $ObjectID		    154
		    $ClassName		    "Simulink.Mask"
		    Display		    "e = 0.06;c1 = [120 150 230]/255;c2 = ([120 150 230]+0)/383;c3 = ([120 150 230]+128)/383;patch([0 1"
		    " 1 0],[0 0 1 1],c1);patch([0 1 1 1-e 1-e 0+e],[0 0 1 1-e 0+e 0+e],c2);patch([0 0 1 1-e 0+e 0+e],[0 1 1 1-e 1-e 0"
		    "+e],c3);plot([0 1 1 0 0],[0 0 1 1 0]);disp('W');"
		    IconFrame		    "off"
		    }
		    System {
		    Name		    "LW{2,1}"
		    Location		    [100, 100, 900, 600]
		    Open		    off
		    ModelBrowserVisibility  off
		    ModelBrowserWidth	    200
		    ScreenColor		    "white"
		    PaperOrientation	    "landscape"
		    PaperPositionMode	    "auto"
		    PaperType		    "usletter"
		    PaperUnits		    "inches"
		    TiledPaperMargins	    [0.500000, 0.500000, 0.500000, 0.500000]
		    TiledPageScale	    1
		    ShowPageBoundaries	    off
		    ZoomFactor		    "100"
		    Block {
		    BlockType		    Inport
		    Name		    "ad{2,1}"
		    SID			    "43215"
		    Position		    [40, 60, 60, 80]
		    ZOrder		    1
		    IconDisplay		    "Port number"
		    PortDimensions	    "5"
		    Object {
		    $PropName		    "MaskObject"
		    $ObjectID		    155
		    $ClassName		    "Simulink.Mask"
		    Display		    "e = 0.06;c1 = [120 230 180]/255;c2 = ([120 230 180]+0)/(256+128);c3 = ([120 230 180]+128)/(256+128"
		    ");patch([0 1 1 0],[0 0 1 1],c1);patch([0 1 1 1-e 1-e 0+e],[0 0 1 1-e 0+e 0+e],c2);patch([0 0 1 1-e 0+e 0+e],[0 1"
		    " 1 1-e 1-e 0+e],c3);plot([0 1 1 0 0],[0 0 1 1 0]);"
		    IconFrame		    "off"
		    }
		    }
		    Block {
		    BlockType		    Constant
		    Name		    "IW{2,1}(1,:)'"
		    SID			    "43216"
		    Position		    [140, 40, 180, 60]
		    ZOrder		    3
		    Value		    "[6.94436814538966995513646907056681811809539794921875;3.70598145490975694471558199438732117414474487"
		    "3046875;-3.948096088001006531698067192337475717067718505859375;-6.0999488435483009141080401604995131492614746093"
		    "75;-2.22797514177177458094547546352259814739227294921875]"
		    Object {
		    $PropName		    "MaskObject"
		    $ObjectID		    156
		    $ClassName		    "Simulink.Mask"
		    Display		    "e = 0.06;c1 = [120 150 230]/255;c2 = ([120 150 230]+0)/383;c3 = ([120 150 230]+128)/383;patch([0 1"
		    " 1 0],[0 0 1 1],c1);patch([0 1 1 1-e 1-e 0+e],[0 0 1 1-e 0+e 0+e],c2);patch([0 0 1 1-e 0+e 0+e],[0 1 1 1-e 1-e 0"
		    "+e],c3);plot([0 1 1 0 0],[0 0 1 1 0]);disp('weights');"
		    IconFrame		    "off"
		    }
		    }
		    Block {
		    BlockType		    Mux
		    Name		    "Mux"
		    SID			    "43217"
		    Ports		    [1, 1]
		    Position		    [340, 60, 380, 80]
		    ZOrder		    4
		    Inputs		    "1"
		    Object {
		    $PropName		    "MaskObject"
		    $ObjectID		    157
		    $ClassName		    "Simulink.Mask"
		    Display		    "e = 0.06;c1 = [120 150 230]/255;c2 = ([120 150 230]+0)/383;c3 = ([120 150 230]+128)/383;patch([0 1"
		    " 1 0],[0 0 1 1],c1);patch([0 1 1 1-e 1-e 0+e],[0 0 1 1-e 0+e 0+e],c2);patch([0 0 1 1-e 0+e 0+e],[0 1 1 1-e 1-e 0"
		    "+e],c3);plot([0 1 1 0 0],[0 0 1 1 0]);disp('Mux');"
		    IconFrame		    "off"
		    }
		    }
		    Block {
		    BlockType		    Reference
		    Name		    "dotprod1"
		    SID			    "43218"
		    Ports		    [2, 1]
		    Position		    [240, 40, 260, 80]
		    ZOrder		    2
		    LibraryVersion	    "1.87"
		    SourceBlock		    "neural/Weight Functions/dotprod"
		    SourceType		    "DOTPROD"
		    }
		    Block {
		    BlockType		    Outport
		    Name		    "lz{2,1}"
		    SID			    "43219"
		    Position		    [420, 60, 440, 80]
		    ZOrder		    5
		    IconDisplay		    "Port number"
		    Object {
		    $PropName		    "MaskObject"
		    $ObjectID		    158
		    $ClassName		    "Simulink.Mask"
		    Display		    "e = 0.06;c1 = [120 230 180]/255;c2 = ([120 230 180]+0)/(256+128);c3 = ([120 230 180]+128)/(256+128"
		    ");patch([0 1 1 0],[0 0 1 1],c1);patch([0 1 1 1-e 1-e 0+e],[0 0 1 1-e 0+e 0+e],c2);patch([0 0 1 1-e 0+e 0+e],[0 1"
		    " 1 1-e 1-e 0+e],c3);plot([0 1 1 0 0],[0 0 1 1 0]);"
		    IconFrame		    "off"
		    }
		    }
		    Line {
		    SrcBlock		    "Mux"
		    SrcPort		    1
		    DstBlock		    "lz{2,1}"
		    DstPort		    1
		    }
		    Line {
		    SrcBlock		    "dotprod1"
		    SrcPort		    1
		    DstBlock		    "Mux"
		    DstPort		    1
		    }
		    Line {
		    SrcBlock		    "ad{2,1}"
		    SrcPort		    1
		    DstBlock		    "dotprod1"
		    DstPort		    2
		    }
		    Line {
		    SrcBlock		    "IW{2,1}(1,:)'"
		    SrcPort		    1
		    DstBlock		    "dotprod1"
		    DstPort		    1
		    }
		    }
		    }
		    Block {
		    BlockType		    Constant
		    Name		    "b{2}"
		    SID			    "43220"
		    Position		    [180, 100, 220, 140]
		    ZOrder		    7
		    Value		    "0.47454891214982009017830932862125337123870849609375"
		    Object {
		    $PropName		    "MaskObject"
		    $ObjectID		    159
		    $ClassName		    "Simulink.Mask"
		    Display		    "e = 0.06;c1 = [120 150 230]/255;c2 = ([120 150 230]+0)/383;c3 = ([120 150 230]+128)/383;patch([0 1"
		    " 1 0],[0 0 1 1],c1);patch([0 1 1 1-e 1-e 0+e],[0 0 1 1-e 0+e 0+e],c2);patch([0 0 1 1-e 0+e 0+e],[0 1 1 1-e 1-e 0"
		    "+e],c3);plot([0 1 1 0 0],[0 0 1 1 0]);disp('b');"
		    IconFrame		    "off"
		    }
		    }
		    Block {
		    BlockType		    Sum
		    Name		    "netsum"
		    SID			    "43221"
		    Ports		    [2, 1]
		    Position		    [260, 70, 300, 110]
		    ZOrder		    3
		    Inputs		    "2"
		    Object {
		    $PropName		    "MaskObject"
		    $ObjectID		    160
		    $ClassName		    "Simulink.Mask"
		    Display		    "e = 0.06;c1 = [120 150 230]/255;c2 = ([120 150 230]+0)/383;c3 = ([120 150 230]+128)/383;patch([0 1"
		    " 1 0],[0 0 1 1],c1);patch([0 1 1 1-e 1-e 0+e],[0 0 1 1-e 0+e 0+e],c2);patch([0 0 1 1-e 0+e 0+e],[0 1 1 1-e 1-e 0"
		    "+e],c3);plot([0 1 1 0 0],[0 0 1 1 0]);disp('+');"
		    IconFrame		    "off"
		    }
		    }
		    Block {
		    BlockType		    Reference
		    Name		    "tansig"
		    SID			    "43222"
		    Ports		    [1, 1]
		    Position		    [340, 70, 380, 110]
		    ZOrder		    2
		    LibraryVersion	    "1.87"
		    SourceBlock		    "neural/Transfer Functions/tansig"
		    SourceType		    "TANSIG"
		    }
		    Block {
		    BlockType		    Outport
		    Name		    "a{2}"
		    SID			    "43223"
		    Position		    [420, 70, 460, 110]
		    ZOrder		    1
		    IconDisplay		    "Port number"
		    InitialOutput	    "0"
		    Object {
		    $PropName		    "MaskObject"
		    $ObjectID		    161
		    $ClassName		    "Simulink.Mask"
		    Display		    "e = 0.06;c1 = [120 230 180]/255;c2 = ([120 230 180]+0)/(256+128);c3 = ([120 230 180]+128)/(256+128"
		    ");patch([0 1 1 0],[0 0 1 1],c1);patch([0 1 1 1-e 1-e 0+e],[0 0 1 1-e 0+e 0+e],c2);patch([0 0 1 1-e 0+e 0+e],[0 1"
		    " 1 1-e 1-e 0+e],c3);plot([0 1 1 0 0],[0 0 1 1 0]);"
		    IconFrame		    "off"
		    }
		    }
		    Line {
		    SrcBlock		    "tansig"
		    SrcPort		    1
		    DstBlock		    "a{2}"
		    DstPort		    1
		    }
		    Line {
		    SrcBlock		    "netsum"
		    SrcPort		    1
		    DstBlock		    "tansig"
		    DstPort		    1
		    }
		    Line {
		    SrcBlock		    "b{2}"
		    SrcPort		    1
		    DstBlock		    "netsum"
		    DstPort		    2
		    }
		    Line {
		    SrcBlock		    "LW{2,1}"
		    SrcPort		    1
		    DstBlock		    "netsum"
		    DstPort		    1
		    }
		    Line {
		    SrcBlock		    "Delays 1"
		    SrcPort		    1
		    DstBlock		    "LW{2,1}"
		    DstPort		    1
		    }
		    Line {
		    SrcBlock		    "a{1} "
		    SrcPort		    1
		    DstBlock		    "Delays 1"
		    DstPort		    1
		    }
		  }
		}
		Block {
		  BlockType		  SubSystem
		  Name			  "Process Input 1"
		  SID			  "43224"
		  Ports			  [1, 1]
		  Position		  [100, 40, 120, 60]
		  ZOrder		  2
		  MinAlgLoopOccurrences	  off
		  PropExecContextOutsideSubsystem off
		  RTWSystemCode		  "Auto"
		  FunctionWithSeparateData off
		  Opaque		  off
		  RequestExecContextInheritance	off
		  MaskHideContents	  off
		  Object {
		    $PropName		    "MaskObject"
		    $ObjectID		    162
		    $ClassName		    "Simulink.Mask"
		    Display		    "e = 0.06;c1 = [120 150 230]/255;c2 = ([120 150 230]+0)/383;c3 = ([120 150 230]+128)/383;patch([0 1"
		    " 1 0],[0 0 1 1],c1);patch([0 1 1 1-e 1-e 0+e],[0 0 1 1-e 0+e 0+e],c2);patch([0 0 1 1-e 0+e 0+e],[0 1 1 1-e 1-e 0"
		    "+e],c3);plot([0 1 1 0 0],[0 0 1 1 0]);"
		    IconFrame		    "off"
		  }
		  System {
		    Name		    "Process Input 1"
		    Location		    [100, 100, 900, 600]
		    Open		    off
		    ModelBrowserVisibility  off
		    ModelBrowserWidth	    200
		    ScreenColor		    "white"
		    PaperOrientation	    "landscape"
		    PaperPositionMode	    "auto"
		    PaperType		    "usletter"
		    PaperUnits		    "inches"
		    TiledPaperMargins	    [0.500000, 0.500000, 0.500000, 0.500000]
		    TiledPageScale	    1
		    ShowPageBoundaries	    off
		    ZoomFactor		    "100"
		    Block {
		    BlockType		    Inport
		    Name		    "x"
		    SID			    "43225"
		    Position		    [20, 30, 60, 70]
		    ZOrder		    1
		    IconDisplay		    "Port number"
		    PortDimensions	    "22"
		    Object {
		    $PropName		    "MaskObject"
		    $ObjectID		    163
		    $ClassName		    "Simulink.Mask"
		    Display		    "e = 0.06;c1 = [120 230 180]/255;c2 = ([120 230 180]+0)/(256+128);c3 = ([120 230 180]+128)/(256+128"
		    ");patch([0 1 1 0],[0 0 1 1],c1);patch([0 1 1 1-e 1-e 0+e],[0 0 1 1-e 0+e 0+e],c2);patch([0 0 1 1-e 0+e 0+e],[0 1"
		    " 1 1-e 1-e 0+e],c3);plot([0 1 1 0 0],[0 0 1 1 0]);"
		    IconFrame		    "off"
		    }
		    }
		    Block {
		    BlockType		    Reference
		    Name		    "mapminmax"
		    SID			    "43226"
		    Ports		    [1, 1]
		    Position		    [220, 30, 260, 70]
		    ZOrder		    3
		    BackgroundColor	    "lightBlue"
		    LibraryVersion	    "1.87"
		    SourceBlock		    "neural/Processing Functions/mapminmax"
		    SourceType		    "MAPMINMAX Preprocess"
		    xmin		    "[-1;-1;-1.01672273396684476054474544071;-1;-1;-1;-1;-1;-1;-1;-1;-1;-1.00888323640689225868527501007;-"
		    "1;-1;-1;-1;-1;-1;-1;-1;-1]"
		    xmax		    "[1;1;1;1;1;1;0.999999999999999777955395074969;1;1;1;1;1;0.999999999999999777955395074969;0.9999999999"
		    "99999777955395074969;0.999999999999999777955395074969;1.270000000000000017763568394;1;1;1;1;1;1]"
		    ymin		    "-1"
		    ymax		    "1"
		    }
		    Block {
		    BlockType		    Reference
		    Name		    "removeconstantrows"
		    SID			    "43227"
		    Ports		    [1, 1]
		    Position		    [120, 30, 160, 70]
		    ZOrder		    2
		    BackgroundColor	    "lightBlue"
		    LibraryVersion	    "1.87"
		    SourceBlock		    "neural/Processing Functions/removeconstantrows"
		    SourceType		    "REMOVECONSTANTROWS Process"
		    inputSize		    "22"
		    keep		    "[1 2 3 4 5 6 7 8 9 10 11 12 13 14 15 16 17 18 19 20 21 22]"
		    }
		    Block {
		    BlockType		    Outport
		    Name		    "p"
		    SID			    "43228"
		    Position		    [320, 30, 360, 70]
		    ZOrder		    4
		    IconDisplay		    "Port number"
		    PortDimensions	    "22"
		    Object {
		    $PropName		    "MaskObject"
		    $ObjectID		    164
		    $ClassName		    "Simulink.Mask"
		    Display		    "e = 0.06;c1 = [120 230 180]/255;c2 = ([120 230 180]+0)/(256+128);c3 = ([120 230 180]+128)/(256+128"
		    ");patch([0 1 1 0],[0 0 1 1],c1);patch([0 1 1 1-e 1-e 0+e],[0 0 1 1-e 0+e 0+e],c2);patch([0 0 1 1-e 0+e 0+e],[0 1"
		    " 1 1-e 1-e 0+e],c3);plot([0 1 1 0 0],[0 0 1 1 0]);"
		    IconFrame		    "off"
		    }
		    }
		    Line {
		    SrcBlock		    "mapminmax"
		    SrcPort		    1
		    DstBlock		    "p"
		    DstPort		    1
		    }
		    Line {
		    SrcBlock		    "removeconstantrows"
		    SrcPort		    1
		    DstBlock		    "mapminmax"
		    DstPort		    1
		    }
		    Line {
		    SrcBlock		    "x"
		    SrcPort		    1
		    DstBlock		    "removeconstantrows"
		    DstPort		    1
		    }
		  }
		}
		Block {
		  BlockType		  SubSystem
		  Name			  "Process Output 1"
		  SID			  "43229"
		  Ports			  [1, 1]
		  Position		  [320, 120, 340, 140]
		  ZOrder		  4
		  MinAlgLoopOccurrences	  off
		  PropExecContextOutsideSubsystem off
		  RTWSystemCode		  "Auto"
		  FunctionWithSeparateData off
		  Opaque		  off
		  RequestExecContextInheritance	off
		  MaskHideContents	  off
		  Object {
		    $PropName		    "MaskObject"
		    $ObjectID		    165
		    $ClassName		    "Simulink.Mask"
		    Display		    "e = 0.06;c1 = [120 150 230]/255;c2 = ([120 150 230]+0)/383;c3 = ([120 150 230]+128)/383;patch([0 1"
		    " 1 0],[0 0 1 1],c1);patch([0 1 1 1-e 1-e 0+e],[0 0 1 1-e 0+e 0+e],c2);patch([0 0 1 1-e 0+e 0+e],[0 1 1 1-e 1-e 0"
		    "+e],c3);plot([0 1 1 0 0],[0 0 1 1 0]);"
		    IconFrame		    "off"
		  }
		  System {
		    Name		    "Process Output 1"
		    Location		    [100, 100, 900, 600]
		    Open		    off
		    ModelBrowserVisibility  off
		    ModelBrowserWidth	    200
		    ScreenColor		    "white"
		    PaperOrientation	    "landscape"
		    PaperPositionMode	    "auto"
		    PaperType		    "usletter"
		    PaperUnits		    "inches"
		    TiledPaperMargins	    [0.500000, 0.500000, 0.500000, 0.500000]
		    TiledPageScale	    1
		    ShowPageBoundaries	    off
		    ZoomFactor		    "100"
		    Block {
		    BlockType		    Inport
		    Name		    "a"
		    SID			    "43230"
		    Position		    [20, 30, 60, 70]
		    ZOrder		    1
		    IconDisplay		    "Port number"
		    PortDimensions	    "1"
		    Object {
		    $PropName		    "MaskObject"
		    $ObjectID		    166
		    $ClassName		    "Simulink.Mask"
		    Display		    "e = 0.06;c1 = [120 230 180]/255;c2 = ([120 230 180]+0)/(256+128);c3 = ([120 230 180]+128)/(256+128"
		    ");patch([0 1 1 0],[0 0 1 1],c1);patch([0 1 1 1-e 1-e 0+e],[0 0 1 1-e 0+e 0+e],c2);patch([0 0 1 1-e 0+e 0+e],[0 1"
		    " 1 1-e 1-e 0+e],c3);plot([0 1 1 0 0],[0 0 1 1 0]);"
		    IconFrame		    "off"
		    }
		    }
		    Block {
		    BlockType		    Reference
		    Name		    "mapminmax_reverse"
		    SID			    "43231"
		    Ports		    [1, 1]
		    Position		    [120, 30, 160, 70]
		    ZOrder		    2
		    BackgroundColor	    "lightBlue"
		    LibraryVersion	    "1.87"
		    SourceBlock		    "neural/Processing Functions/mapminmax_reverse"
		    SourceType		    "MAPMINMAX Reverse Process"
		    xmin		    "0"
		    xmax		    "1"
		    ymin		    "-1"
		    ymax		    "1"
		    }
		    Block {
		    BlockType		    Reference
		    Name		    "removeconstantrows_reverse"
		    SID			    "43232"
		    Ports		    [1, 1]
		    Position		    [220, 30, 260, 70]
		    ZOrder		    3
		    BackgroundColor	    "lightBlue"
		    LibraryVersion	    "1.87"
		    SourceBlock		    "neural/Processing Functions/removeconstantrows_reverse"
		    SourceType		    "REMOVECONSTANTROWS Reverse Process"
		    inputSize		    "1"
		    constants		    "zeros(0,1)"
		    rearrange		    "1"
		    }
		    Block {
		    BlockType		    Outport
		    Name		    "y"
		    SID			    "43233"
		    Position		    [320, 30, 360, 70]
		    ZOrder		    4
		    IconDisplay		    "Port number"
		    PortDimensions	    "1"
		    Object {
		    $PropName		    "MaskObject"
		    $ObjectID		    167
		    $ClassName		    "Simulink.Mask"
		    Display		    "e = 0.06;c1 = [120 230 180]/255;c2 = ([120 230 180]+0)/(256+128);c3 = ([120 230 180]+128)/(256+128"
		    ");patch([0 1 1 0],[0 0 1 1],c1);patch([0 1 1 1-e 1-e 0+e],[0 0 1 1-e 0+e 0+e],c2);patch([0 0 1 1-e 0+e 0+e],[0 1"
		    " 1 1-e 1-e 0+e],c3);plot([0 1 1 0 0],[0 0 1 1 0]);"
		    IconFrame		    "off"
		    }
		    }
		    Line {
		    SrcBlock		    "removeconstantrows_reverse"
		    SrcPort		    1
		    DstBlock		    "y"
		    DstPort		    1
		    }
		    Line {
		    SrcBlock		    "mapminmax_reverse"
		    SrcPort		    1
		    DstBlock		    "removeconstantrows_reverse"
		    DstPort		    1
		    }
		    Line {
		    SrcBlock		    "a"
		    SrcPort		    1
		    DstBlock		    "mapminmax_reverse"
		    DstPort		    1
		    }
		  }
		}
		Block {
		  BlockType		  Goto
		  Name			  "a{1}"
		  SID			  "43234"
		  Position		  [380, 40, 400, 60]
		  ZOrder		  6
		  GotoTag		  "feedback1"
		  Object {
		    $PropName		    "MaskObject"
		    $ObjectID		    168
		    $ClassName		    "Simulink.Mask"
		    Display		    "plot(cos(0:.1:2*pi),sin(0:.1:2*pi))"
		    IconFrame		    "off"
		  }
		}
		Block {
		  BlockType		  Outport
		  Name			  "Output"
		  SID			  "43235"
		  Position		  [380, 120, 400, 140]
		  ZOrder		  3
		  IconDisplay		  "Port number"
		  InitialOutput		  "0"
		  Object {
		    $PropName		    "MaskObject"
		    $ObjectID		    169
		    $ClassName		    "Simulink.Mask"
		    Display		    "e = 0.06;c1 = [120 230 180]/255;c2 = ([120 230 180]+0)/(256+128);c3 = ([120 230 180]+128)/(256+128"
		    ");patch([0 1 1 0],[0 0 1 1],c1);patch([0 1 1 1-e 1-e 0+e],[0 0 1 1-e 0+e 0+e],c2);patch([0 0 1 1-e 0+e 0+e],[0 1"
		    " 1 1-e 1-e 0+e],c3);plot([0 1 1 0 0],[0 0 1 1 0]);"
		    IconFrame		    "off"
		  }
		}
		Line {
		  SrcBlock		  "Layer 2"
		  SrcPort		  1
		  DstBlock		  "Process Output 1"
		  DstPort		  1
		}
		Line {
		  SrcBlock		  " a{1} "
		  SrcPort		  1
		  DstBlock		  "Layer 2"
		  DstPort		  1
		}
		Line {
		  SrcBlock		  "Layer 1"
		  SrcPort		  1
		  DstBlock		  "a{1}"
		  DstPort		  1
		}
		Line {
		  SrcBlock		  "Process Input 1"
		  SrcPort		  1
		  DstBlock		  "Layer 1"
		  DstPort		  1
		}
		Line {
		  SrcBlock		  "Process Output 1"
		  SrcPort		  1
		  DstBlock		  "Output"
		  DstPort		  1
		}
		Line {
		  SrcBlock		  "Input"
		  SrcPort		  1
		  DstBlock		  "Process Input 1"
		  DstPort		  1
		}
	      }
	    }
	    Block {
	      BlockType		      SubSystem
	      Name		      "leftBlock"
	      SID		      "2446"
	      Ports		      [1, 1]
	      Position		      [500, 106, 555, 154]
	      ZOrder		      -17
	      MinAlgLoopOccurrences   off
	      PropExecContextOutsideSubsystem off
	      RTWSystemCode	      "Auto"
	      FunctionWithSeparateData off
	      Opaque		      off
	      RequestExecContextInheritance off
	      MaskHideContents	      off
	      System {
		Name			"leftBlock"
		Location		[1, 1, 1679, 1009]
		Open			off
		ModelBrowserVisibility	off
		ModelBrowserWidth	200
		ScreenColor		"white"
		PaperOrientation	"landscape"
		PaperPositionMode	"auto"
		PaperType		"usletter"
		PaperUnits		"inches"
		TiledPaperMargins	[0.500000, 0.500000, 0.500000, 0.500000]
		TiledPageScale		1
		ShowPageBoundaries	off
		ZoomFactor		"100"
		Block {
		  BlockType		  Inport
		  Name			  "x"
		  SID			  "2447"
		  Position		  [185, 43, 215, 57]
		  ZOrder		  -1
		  IconDisplay		  "Port number"
		}
		Block {
		  BlockType		  Sum
		  Name			  "Add"
		  SID			  "2448"
		  Ports			  [2, 1]
		  Position		  [475, 42, 505, 73]
		  ZOrder		  -2
		  Inputs		  "+-"
		  InputSameDT		  off
		  OutDataTypeStr	  "Inherit: Inherit via internal rule"
		  SaturateOnIntegerOverflow off
		}
		Block {
		  BlockType		  Bias
		  Name			  "Add min y"
		  SID			  "2449"
		  Position		  [990, 105, 1055, 135]
		  ZOrder		  -3
		  Bias			  "corYmin"
		  SaturateOnIntegerOverflow off
		}
		Block {
		  BlockType		  Assignment
		  Name			  "Assignment"
		  SID			  "2450"
		  Ports			  [3, 1]
		  Position		  [595, 103, 670, 217]
		  ZOrder		  -4
		  SampleTime		  "T"
		  IndexOptions		  "Starting index (port)"
		  Indices		  "1"
		  OutputSizes		  "1"
		}
		Block {
		  BlockType		  Assignment
		  Name			  "Assignment1"
		  SID			  "2451"
		  Ports			  [3, 1]
		  Position		  [820, 138, 895, 252]
		  ZOrder		  -4
		  IndexOptions		  "Starting index (port)"
		  Indices		  "1"
		  OutputSizes		  "1"
		}
		Block {
		  BlockType		  Assignment
		  Name			  "Assignment2"
		  SID			  "2452"
		  Ports			  [3, 1]
		  Position		  [365, 68, 440, 182]
		  ZOrder		  -4
		  IndexOptions		  "Starting index (port)"
		  Indices		  "1"
		  OutputSizes		  "1"
		}
		Block {
		  BlockType		  Reference
		  Name			  "Compare\nTo Zero"
		  SID			  "2453"
		  Ports			  [1, 1]
		  Position		  [185, 310, 215, 340]
		  ZOrder		  -6
		  LibraryVersion	  "1.281"
		  SourceBlock		  "simulink/Logic and Bit\nOperations/Compare\nTo Zero"
		  SourceType		  "Compare To Zero"
		  relop			  "<="
		  OutDataTypeStr	  "uint8"
		  ZeroCross		  on
		}
		Block {
		  BlockType		  Constant
		  Name			  "Constant"
		  SID			  "2454"
		  Position		  [20, 309, 130, 341]
		  ZOrder		  -4
		  Value			  "(corXmax-corXmin)"
		}
		Block {
		  BlockType		  Constant
		  Name			  "Constant1"
		  SID			  "2455"
		  Position		  [660, 66, 750, 94]
		  ZOrder		  -4
		  Value			  "corYmax-corYmin"
		}
		Block {
		  BlockType		  Constant
		  Name			  "Constant2"
		  SID			  "2456"
		  Position		  [555, 149, 575, 171]
		  ZOrder		  -4
		}
		Block {
		  BlockType		  Constant
		  Name			  "Constant3"
		  SID			  "2457"
		  Position		  [700, 184, 720, 206]
		  ZOrder		  -4
		}
		Block {
		  BlockType		  Constant
		  Name			  "Constant4"
		  SID			  "2458"
		  Position		  [230, 107, 295, 143]
		  ZOrder		  -4
		  ShowName		  off
		  Value			  "corYmin"
		}
		Block {
		  BlockType		  Constant
		  Name			  "Constant5"
		  SID			  "2459"
		  Position		  [245, 71, 295, 99]
		  ZOrder		  -4
		  ShowName		  off
		  Value			  "corXmin"
		}
		Block {
		  BlockType		  Constant
		  Name			  "Constant6"
		  SID			  "2460"
		  Position		  [275, 224, 295, 246]
		  ZOrder		  -4
		  Value			  "16"
		}
		Block {
		  BlockType		  Display
		  Name			  "Display"
		  SID			  "2461"
		  Ports			  [1]
		  Position		  [280, 312, 370, 818]
		  ZOrder		  -1
		  Commented		  on
		  Decimation		  "1"
		  Lockdown		  off
		}
		Block {
		  BlockType		  Display
		  Name			  "Display1"
		  SID			  "2462"
		  Ports			  [1]
		  Position		  [1035, 327, 1125, 833]
		  ZOrder		  -1
		  Commented		  on
		  Decimation		  "1"
		  Lockdown		  off
		}
		Block {
		  BlockType		  Display
		  Name			  "Display2"
		  SID			  "2463"
		  Ports			  [1]
		  Position		  [695, 327, 785, 833]
		  ZOrder		  -1
		  Commented		  on
		  Decimation		  "1"
		  Lockdown		  off
		}
		Block {
		  BlockType		  Display
		  Name			  "Display3"
		  SID			  "2464"
		  Ports			  [1]
		  Position		  [925, 327, 1015, 833]
		  ZOrder		  -1
		  Commented		  on
		  Decimation		  "1"
		  Lockdown		  off
		}
		Block {
		  BlockType		  Display
		  Name			  "Display4"
		  SID			  "2465"
		  Ports			  [1]
		  Position		  [460, 327, 550, 833]
		  ZOrder		  -1
		  Commented		  on
		  Decimation		  "1"
		  Lockdown		  off
		}
		Block {
		  BlockType		  Display
		  Name			  "Display5"
		  SID			  "2466"
		  Ports			  [1]
		  Position		  [590, 327, 680, 833]
		  ZOrder		  -1
		  Commented		  on
		  Decimation		  "1"
		  Lockdown		  off
		}
		Block {
		  BlockType		  Display
		  Name			  "Display6"
		  SID			  "2467"
		  Ports			  [1]
		  Position		  [805, 327, 895, 833]
		  ZOrder		  -1
		  Commented		  on
		  Decimation		  "1"
		  Lockdown		  off
		}
		Block {
		  BlockType		  Product
		  Name			  "Divide1"
		  SID			  "2468"
		  Ports			  [2, 1]
		  Position		  [770, 97, 800, 128]
		  ZOrder		  -8
		  Inputs		  "*/"
		  InputSameDT		  off
		  OutDataTypeStr	  "Inherit: Inherit via internal rule"
		  RndMeth		  "Floor"
		  SaturateOnIntegerOverflow off
		}
		Block {
		  BlockType		  Product
		  Name			  "Product"
		  SID			  "2469"
		  Ports			  [2, 1]
		  Position		  [925, 62, 955, 93]
		  ZOrder		  -13
		  InputSameDT		  off
		  OutDataTypeStr	  "Inherit: Inherit via internal rule"
		  SaturateOnIntegerOverflow off
		}
		Block {
		  BlockType		  Outport
		  Name			  "y"
		  SID			  "2470"
		  Position		  [1080, 113, 1110, 127]
		  ZOrder		  -24
		  IconDisplay		  "Port number"
		}
		Line {
		  SrcBlock		  "Assignment1"
		  SrcPort		  1
		  Points		  [0, 0]
		  Branch {
		    Points		    [10, 0]
		    DstBlock		    "Product"
		    DstPort		    2
		  }
		  Branch {
		    Points		    [0, 120; -110, 0]
		    DstBlock		    "Display6"
		    DstPort		    1
		  }
		}
		Line {
		  SrcBlock		  "Divide1"
		  SrcPort		  1
		  DstBlock		  "Assignment1"
		  DstPort		  1
		}
		Line {
		  SrcBlock		  "Constant1"
		  SrcPort		  1
		  DstBlock		  "Divide1"
		  DstPort		  1
		}
		Line {
		  SrcBlock		  "Constant6"
		  SrcPort		  1
		  Points		  [30, 0]
		  Branch {
		    Points		    [0, -70]
		    DstBlock		    "Assignment2"
		    DstPort		    3
		  }
		  Branch {
		    Points		    [250, 0]
		    Branch {
		    DstBlock		    "Assignment1"
		    DstPort		    3
		    }
		    Branch {
		    DstBlock		    "Assignment"
		    DstPort		    3
		    }
		  }
		}
		Line {
		  SrcBlock		  "Assignment2"
		  SrcPort		  1
		  Points		  [15, 0]
		  DstBlock		  "Add"
		  DstPort		  2
		}
		Line {
		  SrcBlock		  "Constant4"
		  SrcPort		  1
		  DstBlock		  "Assignment2"
		  DstPort		  2
		}
		Line {
		  SrcBlock		  "Constant5"
		  SrcPort		  1
		  DstBlock		  "Assignment2"
		  DstPort		  1
		}
		Line {
		  SrcBlock		  "Constant3"
		  SrcPort		  1
		  DstBlock		  "Assignment1"
		  DstPort		  2
		}
		Line {
		  SrcBlock		  "Product"
		  SrcPort		  1
		  Points		  [0, 40]
		  Branch {
		    Points		    [0, 460]
		    DstBlock		    "Display3"
		    DstPort		    1
		  }
		  Branch {
		    DstBlock		    "Add min y"
		    DstPort		    1
		  }
		}
		Line {
		  SrcBlock		  "Compare\nTo Zero"
		  SrcPort		  1
		  Points		  [45, 0]
		  DstBlock		  "Display"
		  DstPort		  1
		}
		Line {
		  SrcBlock		  "Constant2"
		  SrcPort		  1
		  DstBlock		  "Assignment"
		  DstPort		  2
		}
		Line {
		  SrcBlock		  "Assignment"
		  SrcPort		  1
		  Points		  [10, 0]
		  Branch {
		    Points		    [0, 420]
		    DstBlock		    "Display2"
		    DstPort		    1
		  }
		  Branch {
		    Points		    [0, -40]
		    DstBlock		    "Divide1"
		    DstPort		    2
		  }
		}
		Line {
		  SrcBlock		  "Constant"
		  SrcPort		  1
		  Points		  [15, 0]
		  Branch {
		    Points		    [0, -30; 380, 0; 0, -175]
		    DstBlock		    "Assignment"
		    DstPort		    1
		  }
		  Branch {
		    DstBlock		    "Compare\nTo Zero"
		    DstPort		    1
		  }
		}
		Line {
		  SrcBlock		  "Add"
		  SrcPort		  1
		  Points		  [50, 0]
		  Branch {
		    Points		    [350, 0]
		    DstBlock		    "Product"
		    DstPort		    1
		  }
		  Branch {
		    Points		    [0, 520]
		    DstBlock		    "Display5"
		    DstPort		    1
		  }
		}
		Line {
		  SrcBlock		  "x"
		  SrcPort		  1
		  Points		  [170, 0]
		  Branch {
		    Points		    [0, 530]
		    DstBlock		    "Display4"
		    DstPort		    1
		  }
		  Branch {
		    DstBlock		    "Add"
		    DstPort		    1
		  }
		}
		Line {
		  SrcBlock		  "Add min y"
		  SrcPort		  1
		  Points		  [0, 0]
		  Branch {
		    DstBlock		    "y"
		    DstPort		    1
		  }
		  Branch {
		    Points		    [-40, 0]
		    DstBlock		    "Display1"
		    DstPort		    1
		  }
		}
	      }
	    }
	    Block {
	      BlockType		      SubSystem
	      Name		      "prepCorInputs"
	      SID		      "371"
	      Ports		      [6, 1]
	      Position		      [295, 28, 450, 227]
	      ZOrder		      -4
	      ShowName		      off
	      LibraryVersion	      "1.32"
	      ErrorFcn		      "Stateflow.Translate.translate"
	      PermitHierarchicalResolution "ExplicitOnly"
	      TreatAsAtomicUnit	      on
	      MinAlgLoopOccurrences   off
	      PropExecContextOutsideSubsystem off
	      SystemSampleTime	      "T"
	      RTWSystemCode	      "Auto"
	      FunctionWithSeparateData off
	      Opaque		      off
	      RequestExecContextInheritance off
	      MaskHideContents	      off
	      SFBlockType	      "MATLAB Function"
	      Object {
		$PropName		"MaskObject"
		$ObjectID		170
		$ClassName		"Simulink.Mask"
		Type			"Stateflow"
		Description		"Embedded MATLAB block"
		SelfModifiable		"on"
		Display			"bgColor = Simulink.Root.ColorString2Rgb(get_param(gcbh, 'BackgroundColor')); image(imread('private/eml_me"
		"mbrane_16.png','png','BackgroundColor',bgColor(1:3)),'center'); disp([10 10 'prepCorInputs']);"
		IconOpaque		"off"
		IconUnits		"normalized"
	      }
	      System {
		Name			"prepCorInputs"
		Location		[219, 337, 814, 775]
		Open			off
		ModelBrowserVisibility	off
		ModelBrowserWidth	200
		ScreenColor		"white"
		PaperOrientation	"landscape"
		PaperPositionMode	"auto"
		PaperType		"usletter"
		PaperUnits		"inches"
		TiledPaperMargins	[0.500000, 0.500000, 0.500000, 0.500000]
		TiledPageScale		1
		ShowPageBoundaries	off
		ZoomFactor		"100"
		SIDHighWatermark	"41"
		Block {
		  BlockType		  Inport
		  Name			  "goalInfo"
		  SID			  "371::22"
		  Position		  [20, 101, 40, 119]
		  ZOrder		  -1
		  IconDisplay		  "Port number"
		}
		Block {
		  BlockType		  Inport
		  Name			  "targetRadius"
		  SID			  "371::33"
		  Position		  [20, 136, 40, 154]
		  ZOrder		  -2
		  Port			  "2"
		  IconDisplay		  "Port number"
		}
		Block {
		  BlockType		  Inport
		  Name			  "subInfo"
		  SID			  "371::34"
		  Position		  [20, 171, 40, 189]
		  ZOrder		  -3
		  Port			  "3"
		  IconDisplay		  "Port number"
		}
		Block {
		  BlockType		  Inport
		  Name			  "currTime"
		  SID			  "371::35"
		  Position		  [20, 206, 40, 224]
		  ZOrder		  -4
		  Port			  "4"
		  IconDisplay		  "Port number"
		}
		Block {
		  BlockType		  Inport
		  Name			  "futurePosition"
		  SID			  "371::37"
		  Position		  [20, 246, 40, 264]
		  ZOrder		  -5
		  Port			  "5"
		  IconDisplay		  "Port number"
		}
		Block {
		  BlockType		  Inport
		  Name			  "positionAfterCurrentSubmovement"
		  SID			  "371::36"
		  Position		  [20, 281, 40, 299]
		  ZOrder		  -6
		  Port			  "6"
		  IconDisplay		  "Port number"
		}
		Block {
		  BlockType		  Demux
		  Name			  " Demux "
		  SID			  "371::39"
		  Ports			  [1, 1]
		  Position		  [270, 245, 320, 285]
		  ZOrder		  2
		  Outputs		  "1"
		}
		Block {
		  BlockType		  S-Function
		  Name			  " SFunction "
		  SID			  "371::38"
		  Tag			  "Stateflow S-Function BCISimulator 11"
		  Ports			  [6, 2]
		  Position		  [180, 102, 230, 243]
		  ZOrder		  1
		  FunctionName		  "sf_sfun"
		  PortCounts		  "[6 2]"
		  EnableBusSupport	  on
		  Port {
		    PortNumber		    2
		    Name		    "y"
		    RTWStorageClass	    "Auto"
		    DataLoggingNameMode	    "SignalName"
		  }
		}
		Block {
		  BlockType		  Terminator
		  Name			  " Terminator "
		  SID			  "371::41"
		  Position		  [460, 256, 480, 274]
		  ZOrder		  4
		}
		Block {
		  BlockType		  Outport
		  Name			  "y"
		  SID			  "371::5"
		  Position		  [460, 101, 480, 119]
		  ZOrder		  -10
		  IconDisplay		  "Port number"
		}
		Line {
		  SrcBlock		  "goalInfo"
		  SrcPort		  1
		  DstBlock		  " SFunction "
		  DstPort		  1
		}
		Line {
		  SrcBlock		  "targetRadius"
		  SrcPort		  1
		  DstBlock		  " SFunction "
		  DstPort		  2
		}
		Line {
		  SrcBlock		  "subInfo"
		  SrcPort		  1
		  DstBlock		  " SFunction "
		  DstPort		  3
		}
		Line {
		  SrcBlock		  "currTime"
		  SrcPort		  1
		  DstBlock		  " SFunction "
		  DstPort		  4
		}
		Line {
		  SrcBlock		  "futurePosition"
		  SrcPort		  1
		  DstBlock		  " SFunction "
		  DstPort		  5
		}
		Line {
		  SrcBlock		  "positionAfterCurrentSubmovement"
		  SrcPort		  1
		  DstBlock		  " SFunction "
		  DstPort		  6
		}
		Line {
		  Name			  "y"
		  Labels		  [0, 0]
		  SrcBlock		  " SFunction "
		  SrcPort		  2
		  DstBlock		  "y"
		  DstPort		  1
		}
		Line {
		  SrcBlock		  " Demux "
		  SrcPort		  1
		  DstBlock		  " Terminator "
		  DstPort		  1
		}
		Line {
		  SrcBlock		  " SFunction "
		  SrcPort		  1
		  DstBlock		  " Demux "
		  DstPort		  1
		}
	      }
	    }
	    Block {
	      BlockType		      Gain
	      Name		      "rightBlock"
	      SID		      "988"
	      Position		      [745, 115, 775, 145]
	      ZOrder		      -8
	      ParamDataTypeStr	      "Inherit: Inherit via internal rule"
	      OutDataTypeStr	      "Inherit: Inherit via internal rule"
	      SaturateOnIntegerOverflow	off
	    }
	    Block {
	      BlockType		      Outport
	      Name		      "NeedsCorrection"
	      SID		      "24281"
	      Position		      [940, 123, 970, 137]
	      ZOrder		      -37
	      IconDisplay	      "Port number"
	    }
	    Line {
	      SrcBlock		      "prepCorInputs"
	      SrcPort		      1
	      DstBlock		      "leftBlock"
	      DstPort		      1
	    }
	    Line {
	      SrcBlock		      "timeSinceLastReset"
	      SrcPort		      1
	      DstBlock		      "prepCorInputs"
	      DstPort		      4
	    }
	    Line {
	      SrcBlock		      "Constant"
	      SrcPort		      1
	      DstBlock		      "prepCorInputs"
	      DstPort		      2
	    }
	    Line {
	      SrcBlock		      "subInfo"
	      SrcPort		      1
	      DstBlock		      "prepCorInputs"
	      DstPort		      3
	    }
	    Line {
	      SrcBlock		      "PACSM"
	      SrcPort		      1
	      DstBlock		      "prepCorInputs"
	      DstPort		      6
	    }
	    Line {
	      SrcBlock		      "GoalInfo"
	      SrcPort		      1
	      DstBlock		      "prepCorInputs"
	      DstPort		      1
	    }
	    Line {
	      SrcBlock		      "fusedPosition"
	      SrcPort		      1
	      DstBlock		      "prepCorInputs"
	      DstPort		      5
	    }
	    Line {
	      SrcBlock		      "Compare\nTo Constant"
	      SrcPort		      1
	      DstBlock		      "NeedsCorrection"
	      DstPort		      1
	    }
	    Line {
	      SrcBlock		      "rightBlock"
	      SrcPort		      1
	      DstBlock		      "Compare\nTo Constant"
	      DstPort		      1
	    }
	    Line {
	      SrcBlock		      "leftBlock"
	      SrcPort		      1
	      DstBlock		      "CorANN"
	      DstPort		      1
	    }
	    Line {
	      SrcBlock		      "CorANN"
	      SrcPort		      1
	      DstBlock		      "rightBlock"
	      DstPort		      1
	    }
	  }
	}
	Block {
	  BlockType		  From
	  Name			  "From1"
	  SID			  "34874"
	  Position		  [310, 591, 365, 609]
	  ZOrder		  5
	  ShowName		  off
	  GotoTag		  "fused"
	}
	Block {
	  BlockType		  From
	  Name			  "From2"
	  SID			  "34875"
	  Position		  [310, 551, 365, 569]
	  ZOrder		  6
	  ShowName		  off
	  GotoTag		  "command"
	}
	Block {
	  BlockType		  Goto
	  Name			  "Goto2"
	  SID			  "7551"
	  Position		  [870, 200, 925, 220]
	  ZOrder		  -10
	  ShowName		  off
	  GotoTag		  "command"
	}
	Block {
	  BlockType		  Goto
	  Name			  "Goto3"
	  SID			  "7556"
	  Position		  [870, 260, 925, 280]
	  ZOrder		  -10
	  ShowName		  off
	  GotoTag		  "fused"
	}
	Block {
	  BlockType		  SubSystem
	  Name			  "MATLAB Function"
	  SID			  "34871"
	  Ports			  [5, 2]
	  Position		  [395, 536, 615, 744]
	  ZOrder		  2
	  ShowName		  off
	  LibraryVersion	  "1.32"
	  ErrorFcn		  "Stateflow.Translate.translate"
	  PermitHierarchicalResolution "ExplicitOnly"
	  TreatAsAtomicUnit	  on
	  MinAlgLoopOccurrences	  off
	  PropExecContextOutsideSubsystem off
	  SystemSampleTime	  "T"
	  RTWSystemCode		  "Auto"
	  FunctionWithSeparateData off
	  Opaque		  off
	  RequestExecContextInheritance	off
	  MaskHideContents	  off
	  SFBlockType		  "MATLAB Function"
	  Object {
	    $PropName		    "MaskObject"
	    $ObjectID		    171
	    $ClassName		    "Simulink.Mask"
	    Type		    "Stateflow"
	    Description		    "Embedded MATLAB block"
	    SelfModifiable	    "on"
	    Display		    "bgColor = Simulink.Root.ColorString2Rgb(get_param(gcbh, 'BackgroundColor')); image(imread('private/"
	    "eml_membrane_16.png','png','BackgroundColor',bgColor(1:3)),'center'); disp([10 10 'simpleDecoderDynamics']);"
	    IconOpaque		    "off"
	    IconUnits		    "normalized"
	  }
	  System {
	    Name		    "MATLAB Function"
	    Location		    [219, 337, 814, 775]
	    Open		    off
	    ModelBrowserVisibility  off
	    ModelBrowserWidth	    200
	    ScreenColor		    "white"
	    PaperOrientation	    "landscape"
	    PaperPositionMode	    "auto"
	    PaperType		    "usletter"
	    PaperUnits		    "inches"
	    TiledPaperMargins	    [0.500000, 0.500000, 0.500000, 0.500000]
	    TiledPageScale	    1
	    ShowPageBoundaries	    off
	    ZoomFactor		    "100"
	    SIDHighWatermark	    "32"
	    Block {
	      BlockType		      Inport
	      Name		      "commandTrajectory"
	      SID		      "34871::1"
	      Position		      [20, 101, 40, 119]
	      ZOrder		      -1
	      IconDisplay	      "Port number"
	    }
	    Block {
	      BlockType		      Inport
	      Name		      "fusedTrajectory"
	      SID		      "34871::18"
	      Position		      [20, 136, 40, 154]
	      ZOrder		      -2
	      Port		      "2"
	      IconDisplay	      "Port number"
	    }
	    Block {
	      BlockType		      Inport
	      Name		      "timeSinceLastReset"
	      SID		      "34871::19"
	      Position		      [20, 171, 40, 189]
	      ZOrder		      -3
	      Port		      "3"
	      IconDisplay	      "Port number"
	    }
	    Block {
	      BlockType		      Inport
	      Name		      "remDist"
	      SID		      "34871::22"
	      Position		      [20, 206, 40, 224]
	      ZOrder		      -4
	      Port		      "4"
	      IconDisplay	      "Port number"
	    }
	    Block {
	      BlockType		      Inport
	      Name		      "T"
	      SID		      "34871::23"
	      Position		      [20, 246, 40, 264]
	      ZOrder		      -5
	      Port		      "5"
	      IconDisplay	      "Port number"
	    }
	    Block {
	      BlockType		      Demux
	      Name		      " Demux "
	      SID		      "34871::29"
	      Ports		      [1, 1]
	      Position		      [270, 270, 320, 310]
	      ZOrder		      2
	      Outputs		      "1"
	    }
	    Block {
	      BlockType		      S-Function
	      Name		      " SFunction "
	      SID		      "34871::28"
	      Tag		      "Stateflow S-Function BCISimulator 1"
	      Ports		      [5, 3]
	      Position		      [180, 108, 230, 272]
	      ZOrder		      1
	      FunctionName	      "sf_sfun"
	      PortCounts	      "[5 3]"
	      EnableBusSupport	      on
	      Port {
		PortNumber		2
		Name			"fusedPosition"
		RTWStorageClass		"Auto"
		DataLoggingNameMode	"SignalName"
	      }
	      Port {
		PortNumber		3
		Name			"PACSM"
		RTWStorageClass		"Auto"
		DataLoggingNameMode	"SignalName"
	      }
	    }
	    Block {
	      BlockType		      Terminator
	      Name		      " Terminator "
	      SID		      "34871::31"
	      Position		      [460, 281, 480, 299]
	      ZOrder		      4
	    }
	    Block {
	      BlockType		      Outport
	      Name		      "fusedPosition"
	      SID		      "34871::24"
	      Position		      [460, 101, 480, 119]
	      ZOrder		      -9
	      IconDisplay	      "Port number"
	    }
	    Block {
	      BlockType		      Outport
	      Name		      "PACSM"
	      SID		      "34871::5"
	      Position		      [460, 136, 480, 154]
	      ZOrder		      -12
	      Port		      "2"
	      IconDisplay	      "Port number"
	    }
	    Line {
	      SrcBlock		      "commandTrajectory"
	      SrcPort		      1
	      DstBlock		      " SFunction "
	      DstPort		      1
	    }
	    Line {
	      SrcBlock		      "fusedTrajectory"
	      SrcPort		      1
	      DstBlock		      " SFunction "
	      DstPort		      2
	    }
	    Line {
	      SrcBlock		      "timeSinceLastReset"
	      SrcPort		      1
	      DstBlock		      " SFunction "
	      DstPort		      3
	    }
	    Line {
	      SrcBlock		      "remDist"
	      SrcPort		      1
	      DstBlock		      " SFunction "
	      DstPort		      4
	    }
	    Line {
	      SrcBlock		      "T"
	      SrcPort		      1
	      DstBlock		      " SFunction "
	      DstPort		      5
	    }
	    Line {
	      Name		      "fusedPosition"
	      Labels		      [0, 0]
	      SrcBlock		      " SFunction "
	      SrcPort		      2
	      DstBlock		      "fusedPosition"
	      DstPort		      1
	    }
	    Line {
	      Name		      "PACSM"
	      Labels		      [0, 0]
	      SrcBlock		      " SFunction "
	      SrcPort		      3
	      DstBlock		      "PACSM"
	      DstPort		      1
	    }
	    Line {
	      SrcBlock		      " Demux "
	      SrcPort		      1
	      DstBlock		      " Terminator "
	      DstPort		      1
	    }
	    Line {
	      SrcBlock		      " SFunction "
	      SrcPort		      1
	      DstBlock		      " Demux "
	      DstPort		      1
	    }
	  }
	}
	Block {
	  BlockType		  Selector
	  Name			  "Selector"
	  SID			  "366"
	  Ports			  [2, 1]
	  Position		  [625, 366, 660, 459]
	  ZOrder		  -17
	  ShowName		  off
	  NumberOfDimensions	  "2"
	  InputPortWidth	  "3"
	  SampleTime		  "T"
	  IndexOptions		  "Select all,Index vector (port)"
	  Indices		  "[1 3],1"
	  OutputSizes		  "1,1"
	}
	Block {
	  BlockType		  Outport
	  Name			  "NeedsCorrection"
	  SID			  "372"
	  Position		  [1120, 518, 1150, 532]
	  ZOrder		  -23
	  IconDisplay		  "Port number"
	  PortDimensions	  "1"
	  OutputWhenDisabled	  "reset"
	  InitialOutput		  "0"
	}
	Block {
	  BlockType		  Outport
	  Name			  "PACSM"
	  SID			  "7561"
	  Position		  [790, 688, 820, 702]
	  ZOrder		  -23
	  Port			  "2"
	  IconDisplay		  "Port number"
	  OutputWhenDisabled	  "reset"
	  InitialOutput		  "0"
	}
	Block {
	  BlockType		  Outport
	  Name			  "timeSinceLastReset"
	  SID			  "24295"
	  Position		  [490, 243, 520, 257]
	  ZOrder		  -23
	  Port			  "3"
	  IconDisplay		  "Port number"
	  OutDataTypeStr	  "double"
	  OutputWhenDisabled	  "reset"
	  InitialOutput		  "0"
	}
	Block {
	  BlockType		  Outport
	  Name			  "timeStepsSinceLastReset"
	  SID			  "35217"
	  Position		  [490, 298, 520, 312]
	  ZOrder		  21
	  Port			  "4"
	  IconDisplay		  "Port number"
	  OutputWhenDisabled	  "reset"
	  InitialOutput		  "0"
	}
	Line {
	  Name			  "<Subs>"
	  Labels		  [0, 0]
	  SrcBlock		  "Bus Selector"
	  SrcPort		  1
	  DstBlock		  "Selector"
	  DstPort		  1
	}
	Line {
	  Name			  "<NewSubIndex>"
	  Labels		  [0, 0]
	  SrcBlock		  "Bus Selector"
	  SrcPort		  2
	  DstBlock		  "Selector"
	  DstPort		  2
	}
	Line {
	  SrcBlock		  "Command Trajectory"
	  SrcPort		  1
	  DstBlock		  "Goto2"
	  DstPort		  1
	}
	Line {
	  SrcBlock		  "Fused Trajectory"
	  SrcPort		  1
	  DstBlock		  "Goto3"
	  DstPort		  1
	}
	Line {
	  SrcBlock		  "Selector"
	  SrcPort		  1
	  Points		  [131, 0; 0, 45]
	  DstBlock		  "DetermineIfCorrectionNecessary"
	  DstPort		  2
	}
	Line {
	  SrcBlock		  "TnS"
	  SrcPort		  1
	  Points		  [55, 0; 0, 35]
	  DstBlock		  "DetermineIfCorrectionNecessary"
	  DstPort		  1
	}
	Line {
	  SrcBlock		  "MSC Bus"
	  SrcPort		  1
	  Points		  [13, 0]
	  Branch {
	    Points		    [0, -180]
	    DstBlock		    "Bus Selector1"
	    DstPort		    1
	  }
	  Branch {
	    DstBlock		    "Bus Selector"
	    DstPort		    1
	  }
	}
	Line {
	  Name			  "<RemainingDist>"
	  Labels		  [0, 0]
	  SrcBlock		  "Bus Selector"
	  SrcPort		  3
	  Points		  [58, 0; 0, 200]
	  DstBlock		  "MATLAB Function"
	  DstPort		  4
	}
	Line {
	  SrcBlock		  "Constant1"
	  SrcPort		  1
	  DstBlock		  "MATLAB Function"
	  DstPort		  5
	}
	Line {
	  SrcBlock		  "From1"
	  SrcPort		  1
	  DstBlock		  "MATLAB Function"
	  DstPort		  2
	}
	Line {
	  SrcBlock		  "From2"
	  SrcPort		  1
	  DstBlock		  "MATLAB Function"
	  DstPort		  1
	}
	Line {
	  SrcBlock		  "MATLAB Function"
	  SrcPort		  1
	  DstBlock		  "DetermineIfCorrectionNecessary"
	  DstPort		  4
	}
	Line {
	  SrcBlock		  "MATLAB Function"
	  SrcPort		  2
	  Points		  [127, 0]
	  Branch {
	    DstBlock		    "PACSM"
	    DstPort		    1
	  }
	  Branch {
	    Points		    [0, -40]
	    DstBlock		    "DetermineIfCorrectionNecessary"
	    DstPort		    5
	  }
	}
	Line {
	  SrcBlock		  "DetermineIfCorrectionNecessary"
	  SrcPort		  1
	  DstBlock		  "NeedsCorrection"
	  DstPort		  1
	}
	Line {
	  Name			  "<timeSinceLastReset>"
	  Labels		  [0, 0]
	  SrcBlock		  "Bus Selector1"
	  SrcPort		  1
	  DstBlock		  "Bias1"
	  DstPort		  1
	}
	Line {
	  Name			  "<timeStepsSinceLastReset>"
	  Labels		  [0, 0]
	  SrcBlock		  "Bus Selector1"
	  SrcPort		  2
	  DstBlock		  "Bias"
	  DstPort		  1
	}
	Line {
	  Name			  "<timeSinceLastReset>"
	  Labels		  [0, 0]
	  SrcBlock		  "Bus Selector"
	  SrcPort		  4
	  Points		  [114, 0]
	  Branch {
	    Points		    [0, 115]
	    DstBlock		    "MATLAB Function"
	    DstPort		    3
	  }
	  Branch {
	    DstBlock		    "DetermineIfCorrectionNecessary"
	    DstPort		    3
	  }
	}
	Line {
	  SrcBlock		  "Bias"
	  SrcPort		  1
	  DstBlock		  "timeStepsSinceLastReset"
	  DstPort		  1
	}
	Line {
	  SrcBlock		  "Bias1"
	  SrcPort		  1
	  DstBlock		  "timeSinceLastReset"
	  DstPort		  1
	}
      }
    }
    Block {
      BlockType		      From
      Name		      "From1"
      SID		      "24225"
      Position		      [1755, 820, 1780, 840]
      ZOrder		      -9
      ShowName		      off
      GotoTag		      "FR"
    }
    Block {
      BlockType		      From
      Name		      "From10"
      SID		      "63"
      Position		      [1020, 661, 1080, 679]
      ZOrder		      -9
      BackgroundColor	      "green"
      ShowName		      off
      GotoTag		      "Command"
    }
    Block {
      BlockType		      From
      Name		      "From11"
      SID		      "75"
      Position		      [1520, 845, 1570, 865]
      ZOrder		      -9
      ShowName		      off
      GotoTag		      "subIndex"
    }
    Block {
      BlockType		      From
      Name		      "From12"
      SID		      "84"
      Position		      [1470, 41, 1545, 59]
      ZOrder		      -9
      ShowName		      off
      GotoTag		      "goalPosition"
    }
    Block {
      BlockType		      From
      Name		      "From14"
      SID		      "119"
      Position		      [1330, 655, 1385, 675]
      ZOrder		      -9
      BackgroundColor	      "red"
      ShowName		      off
      GotoTag		      "Decoded"
    }
    Block {
      BlockType		      From
      Name		      "From15"
      SID		      "131"
      Position		      [1405, 420, 1475, 440]
      ZOrder		      -9
      BackgroundColor	      "[0.000000, 0.819608, 0.000000]"
      ShowName		      off
      GotoTag		      "Command"
    }
    Block {
      BlockType		      From
      Name		      "From16"
      SID		      "34838"
      Position		      [670, 421, 725, 439]
      ZOrder		      39
      BackgroundColor	      "[0.909804, 0.819608, 0.321569]"
      ShowName		      off
      GotoTag		      "goalInfo"
    }
    Block {
      BlockType		      From
      Name		      "From17"
      SID		      "2891"
      Position		      [1750, 731, 1790, 749]
      ZOrder		      -9
      ShowName		      off
      GotoTag		      "subs"
    }
    Block {
      BlockType		      From
      Name		      "From2"
      SID		      "41"
      Position		      [1430, 680, 1500, 700]
      ZOrder		      -9
      ShowName		      off
      GotoTag		      "goalPosition"
    }
    Block {
      BlockType		      From
      Name		      "From23"
      SID		      "2898"
      Position		      [1480, 879, 1570, 901]
      ZOrder		      -9
      ForegroundColor	      "gray"
      BackgroundColor	      "blue"
      ShowName		      off
      GotoTag		      "needsCorrection"
    }
    Block {
      BlockType		      From
      Name		      "From24"
      SID		      "2899"
      Position		      [1705, 755, 1800, 785]
      ZOrder		      -9
      ForegroundColor	      "gray"
      BackgroundColor	      "blue"
      ShowName		      off
      GotoTag		      "needsCorrection"
    }
    Block {
      BlockType		      From
      Name		      "From26"
      SID		      "6927"
      Position		      [1445, 743, 1505, 757]
      ZOrder		      -9
      ShowName		      off
      GotoTag		      "d2Goal"
    }
    Block {
      BlockType		      From
      Name		      "From27"
      SID		      "6929"
      Position		      [1520, 705, 1545, 725]
      ZOrder		      -9
      ShowName		      off
      GotoTag		      "P"
    }
    Block {
      BlockType		      From
      Name		      "From28"
      SID		      "6930"
      Position		      [1755, 790, 1780, 810]
      ZOrder		      -9
      ShowName		      off
      GotoTag		      "P"
    }
    Block {
      BlockType		      From
      Name		      "From29"
      SID		      "7348"
      Position		      [1330, 786, 1390, 804]
      ZOrder		      -9
      BackgroundColor	      "green"
      ShowName		      off
      GotoTag		      "Command"
    }
    Block {
      BlockType		      From
      Name		      "From3"
      SID		      "2883"
      Position		      [1730, 701, 1790, 719]
      ZOrder		      -9
      BackgroundColor	      "red"
      ShowName		      off
      GotoTag		      "Decoded"
    }
    Block {
      BlockType		      From
      Name		      "From32"
      SID		      "8818"
      Position		      [1730, 670, 1800, 690]
      ZOrder		      -9
      BackgroundColor	      "green"
      ShowName		      off
      GotoTag		      "Command"
    }
    Block {
      BlockType		      From
      Name		      "From4"
      SID		      "120"
      Position		      [1020, 735, 1075, 755]
      ZOrder		      -9
      BackgroundColor	      "red"
      ShowName		      off
      GotoTag		      "Decoded"
    }
    Block {
      BlockType		      From
      Name		      "From5"
      SID		      "25069"
      Position		      [1740, 849, 1810, 871]
      ZOrder		      -9
      ShowName		      off
      GotoTag		      "instantRates"
    }
    Block {
      BlockType		      From
      Name		      "From6"
      SID		      "43726"
      Position		      [1740, 879, 1810, 901]
      ZOrder		      87
      ShowName		      off
      GotoTag		      "PACSM"
    }
    Block {
      BlockType		      From
      Name		      "From9"
      SID		      "6896"
      Position		      [1405, 376, 1460, 394]
      ZOrder		      -9
      BackgroundColor	      "[0.909804, 0.819608, 0.321569]"
      ShowName		      off
      GotoTag		      "goalInfo"
    }
    Block {
      BlockType		      Goto
      Name		      "Goto"
      SID		      "36"
      Position		      [1125, 127, 1185, 153]
      ZOrder		      -10
      BackgroundColor	      "green"
      ShowName		      off
      GotoTag		      "Command"
    }
    Block {
      BlockType		      Goto
      Name		      "Goto1"
      SID		      "24224"
      Position		      [1365, 295, 1390, 315]
      ZOrder		      -10
      ShowName		      off
      GotoTag		      "FR"
    }
    Block {
      BlockType		      Goto
      Name		      "Goto10"
      SID		      "6928"
      Position		      [1365, 250, 1390, 270]
      ZOrder		      -10
      ShowName		      off
      GotoTag		      "P"
    }
    Block {
      BlockType		      Goto
      Name		      "Goto11"
      SID		      "43725"
      Position		      [1805, 349, 1875, 371]
      ZOrder		      86
      ShowName		      off
      GotoTag		      "PACSM"
    }
    Block {
      BlockType		      Goto
      Name		      "Goto2"
      SID		      "38"
      Position		      [910, 659, 980, 681]
      ZOrder		      -10
      ShowName		      off
      GotoTag		      "goalPosition"
    }
    Block {
      BlockType		      Goto
      Name		      "Goto3"
      SID		      "46"
      Position		      [1780, 274, 1875, 296]
      ZOrder		      -10
      ForegroundColor	      "[0.501961, 0.501961, 0.501961]"
      BackgroundColor	      "blue"
      ShowName		      off
      GotoTag		      "needsCorrection"
    }
    Block {
      BlockType		      Goto
      Name		      "Goto4"
      SID		      "49"
      Position		      [1535, 205, 1590, 225]
      ZOrder		      -10
      BackgroundColor	      "red"
      ShowName		      off
      GotoTag		      "Decoded"
    }
    Block {
      BlockType		      Goto
      Name		      "Goto5"
      SID		      "50"
      Position		      [925, 685, 980, 705]
      ZOrder		      -10
      BackgroundColor	      "yellow"
      ShowName		      off
      GotoTag		      "goalInfo"
    }
    Block {
      BlockType		      Goto
      Name		      "Goto6"
      SID		      "74"
      Position		      [1615, 536, 1670, 554]
      ZOrder		      -10
      ShowName		      off
      GotoTag		      "subIndex"
    }
    Block {
      BlockType		      Goto
      Name		      "Goto7"
      SID		      "6926"
      Position		      [1750, 57, 1800, 73]
      ZOrder		      -10
      ShowName		      off
      GotoTag		      "d2Goal"
    }
    Block {
      BlockType		      Goto
      Name		      "Goto8"
      SID		      "2890"
      Position		      [1630, 562, 1670, 578]
      ZOrder		      -10
      ShowName		      off
      GotoTag		      "subs"
    }
    Block {
      BlockType		      Goto
      Name		      "Goto9"
      SID		      "25068"
      Position		      [1335, 340, 1400, 360]
      ZOrder		      -10
      ShowName		      off
      GotoTag		      "instantRates"
    }
    Block {
      BlockType		      Scope
      Name		      "MainScope1"
      SID		      "27"
      Ports		      [7]
      Position		      [1585, 666, 1620, 904]
      ZOrder		      -16
      Floating		      off
      Location		      [9, 56, 1289, 1001]
      Open		      off
      NumInputPorts	      "7"
      ZoomMode		      "yonly"
      List {
	ListType		AxesTitles
	axes1			"Position"
	axes2			"Covariance"
	axes3			"Distance To Goal"
	axes4			"Offset"
	axes5			"Duration"
	axes6			"NumSubs"
	axes7			"Correction"
      }
      List {
	ListType		ScopeGraphics
	FigureColor		"[0.501960784313725 0.501960784313725 0.501960784313725]"
	AxesColor		"[0 0 0]"
	AxesTickColor		"[1 1 1]"
	LineColors		"[1 0 0;1 0 0;1 0 0;0.67843137254902 0.92156862745098 1;0.67843137254902 0.92156862745098 1;0.67843137254"
	"902 0.92156862745098 1]"
	LineStyles		"-|-|-|-|-|-"
	LineWidths		"[0.5 0.5 0.5 1 0.5 0.5]"
	MarkerStyles		"none|none|none|none|none|none"
      }
      ShowLegends	      off
      TimeRange		      "3"
      YMin		      "-40~-200000~10~-100~0.4~0~0"
      YMax		      "40~500000~60~100~1~30~1"
      SaveToWorkspace	      on
      SaveName		      "MainScope1"
      DataFormat	      "StructureWithTime"
      LimitDataPoints	      off
      SampleTime	      "0"
    }
    Block {
      BlockType		      Scope
      Name		      "MainScope2"
      SID		      "61"
      Ports		      [5]
      Position		      [1235, 658, 1270, 912]
      ZOrder		      -16
      Floating		      off
      Location		      [652, 90, 1276, 1049]
      Open		      off
      NumInputPorts	      "5"
      ZoomMode		      "xonly"
      List {
	ListType		AxesTitles
	axes1			"Position"
	axes2			"Velocity"
	axes3			"Acceleration"
	axes4			"Goal"
	axes5			"Duration"
      }
      List {
	ListType		ScopeGraphics
	FigureColor		"[0.501960784313725 0.501960784313725 0.501960784313725]"
	AxesColor		"[0 0 0]"
	AxesTickColor		"[1 1 1]"
	LineColors		"[1 0 0;1 0 0;1 0 0;0.67843137254902 0.92156862745098 1;0.67843137254902 0.92156862745098 1;0.67843137254"
	"902 0.92156862745098 1]"
	LineStyles		"-|-|-|-|-|-"
	LineWidths		"[1 1 1 2 2 2]"
	MarkerStyles		"none|none|none|none|none|none"
      }
      ShowLegends	      off
      TimeRange		      "3.5"
      YMin		      "-40~-100~-1000~-40~0"
      YMax		      "40~150~1000~40~4"
      SaveToWorkspace	      on
      SaveName		      "MainScope2"
      DataFormat	      "StructureWithTime"
      LimitDataPoints	      off
      SampleTime	      "0"
    }
    Block {
      BlockType		      Scope
      Name		      "MainScope3"
      SID		      "2419"
      Ports		      [8]
      Position		      [1835, 657, 1875, 913]
      ZOrder		      -16
      Floating		      off
      Location		      [6, 47, 1686, 1009]
      Open		      off
      NumInputPorts	      "8"
      ZoomMode		      "yonly"
      List {
	ListType		AxesTitles
	axes1			"Command"
	axes2			"Decoded"
	axes3			"Subs"
	axes4			"NeedsCorrection"
	axes5			"P"
	axes6			"FiringRates"
	axes7			"instantRates"
	axes8			"%<SignalLabel>"
      }
      List {
	ListType		ScopeGraphics
	FigureColor		"[0.501960784313725 0.501960784313725 0.501960784313725]"
	AxesColor		"[0 0 0]"
	AxesTickColor		"[1 1 1]"
	LineColors		"[1 0 0;1 0 0;1 0 0;0.67843137254902 0.92156862745098 1;0.67843137254902 0.92156862745098 1;0.67843137254"
	"902 0.92156862745098 1]"
	LineStyles		"-|-|-|-|-|-"
	LineWidths		"[1 1 1 2 2 2]"
	MarkerStyles		"none|none|none|none|none|none"
      }
      ShowLegends	      off
      TimeRange		      "2"
      YMin		      "-4000~-200~-2000~-40~0~-200000~-5~-5"
      YMax		      "4000~400~2000~40~1~400000~5~5"
      SaveToWorkspace	      on
      SaveName		      "MainScope3"
      DataFormat	      "StructureWithTime"
      LimitDataPoints	      off
      SampleTime	      "0"
    }
    Block {
      BlockType		      MultiPortSwitch
      Name		      "Multiport Switch"
      SID		      "34868"
      Ports		      [3, 1]
      Position		      [1015, 125, 1040, 445]
      ZOrder		      43
      ShowName		      off
      Inputs		      "2"
      InputSameDT	      off
      SaturateOnIntegerOverflow	off
      SampleTime	      "T"
    }
    Block {
      BlockType		      Mux
      Name		      "Mux"
      SID		      "45"
      Ports		      [2, 1]
      Position		      [890, 676, 895, 714]
      ZOrder		      -12
      ShowName		      off
      Inputs		      "2"
      DisplayOption	      "bar"
    }
    Block {
      BlockType		      Mux
      Name		      "Mux1"
      SID		      "65"
      Ports		      [2, 1]
      Position		      [1190, 659, 1195, 706]
      ZOrder		      -12
      ShowName		      off
      Inputs		      "2"
      DisplayOption	      "bar"
    }
    Block {
      BlockType		      Mux
      Name		      "Mux10"
      SID		      "6913"
      Ports		      [2, 1]
      Position		      [1190, 859, 1195, 906]
      ZOrder		      -12
      ShowName		      off
      Inputs		      "2"
      DisplayOption	      "bar"
    }
    Block {
      BlockType		      Mux
      Name		      "Mux2"
      SID		      "125"
      Ports		      [2, 1]
      Position		      [1190, 709, 1195, 756]
      ZOrder		      -12
      ShowName		      off
      Inputs		      "2"
      DisplayOption	      "bar"
    }
    Block {
      BlockType		      Mux
      Name		      "Mux3"
      SID		      "132"
      Ports		      [2, 1]
      Position		      [1535, 652, 1540, 703]
      ZOrder		      -12
      ShowName		      off
      Inputs		      "2"
      DisplayOption	      "bar"
    }
    Block {
      BlockType		      Mux
      Name		      "Mux4"
      SID		      "23453"
      Ports		      [2, 1]
      Position		      [1535, 765, 1540, 805]
      ZOrder		      -12
      ShowName		      off
      Inputs		      "2"
      DisplayOption	      "bar"
    }
    Block {
      BlockType		      Mux
      Name		      "Mux5"
      SID		      "137"
      Ports		      [2, 1]
      Position		      [1560, 802, 1565, 833]
      ZOrder		      -12
      ShowName		      off
      Inputs		      "2"
      DisplayOption	      "bar"
    }
    Block {
      BlockType		      Mux
      Name		      "Mux8"
      SID		      "6907"
      Ports		      [2, 1]
      Position		      [1190, 759, 1195, 806]
      ZOrder		      -12
      ShowName		      off
      Inputs		      "2"
      DisplayOption	      "bar"
    }
    Block {
      BlockType		      Mux
      Name		      "Mux9"
      SID		      "6908"
      Ports		      [2, 1]
      Position		      [1190, 809, 1195, 856]
      ZOrder		      -12
      ShowName		      off
      Inputs		      "2"
      DisplayOption	      "bar"
    }
    Block {
      BlockType		      SubSystem
      Name		      "Noise&Fuse"
      SID		      "295"
      Ports		      [2, 4]
      Position		      [1135, 195, 1295, 370]
      ZOrder		      -17
      MinAlgLoopOccurrences   off
      PropExecContextOutsideSubsystem off
      RTWSystemCode	      "Auto"
      FunctionWithSeparateData off
      Opaque		      off
      RequestExecContextInheritance off
      MaskHideContents	      off
      System {
	Name			"Noise&Fuse"
	Location		[1, 1, 1679, 1144]
	Open			off
	ModelBrowserVisibility	off
	ModelBrowserWidth	200
	ScreenColor		"white"
	PaperOrientation	"landscape"
	PaperPositionMode	"auto"
	PaperType		"usletter"
	PaperUnits		"inches"
	TiledPaperMargins	[0.500000, 0.500000, 0.500000, 0.500000]
	TiledPageScale		1
	ShowPageBoundaries	off
	ZoomFactor		"134"
	Block {
	  BlockType		  Inport
	  Name			  "Command\nTrajectory"
	  SID			  "299"
	  Position		  [265, 353, 295, 367]
	  ZOrder		  -1
	  IconDisplay		  "Port number"
	  VarSizeSig		  "No"
	}
	Block {
	  BlockType		  Inport
	  Name			  "reset"
	  SID			  "34927"
	  Position		  [285, 608, 315, 622]
	  ZOrder		  59
	  Port			  "2"
	  IconDisplay		  "Port number"
	  VarSizeSig		  "No"
	}
	Block {
	  BlockType		  BusCreator
	  Name			  "Bus Creator"
	  SID			  "32689"
	  Ports			  [3, 1]
	  Position		  [485, 341, 495, 459]
	  ZOrder		  44
	  ShowName		  off
	  Inputs		  "3"
	  DisplayOption		  "bar"
	}
	Block {
	  BlockType		  BusCreator
	  Name			  "Bus Creator2"
	  SID			  "32696"
	  Ports			  [4, 1]
	  Position		  [335, 398, 345, 547]
	  ZOrder		  49
	  ShowName		  off
	  DisplayOption		  "bar"
	}
	Block {
	  BlockType		  Constant
	  Name			  "Constant1"
	  SID			  "32698"
	  Position		  [80, 481, 280, 499]
	  ZOrder		  51
	  ShowName		  off
	  Value			  "pvNeuronParams(1:pvNumNeuronsPlus,:)"
	  Port {
	    PortNumber		    1
	    Name		    "PV"
	    RTWStorageClass	    "Auto"
	    DataLoggingNameMode	    "SignalName"
	  }
	}
	Block {
	  BlockType		  Constant
	  Name			  "Constant2"
	  SID			  "32699"
	  Position		  [25, 444, 280, 466]
	  ZOrder		  52
	  ShowName		  off
	  Value			  "velocityNeuronParams(1:velocityNumNeuronsPlus,:)"
	  Port {
	    PortNumber		    1
	    Name		    "Velocity"
	    RTWStorageClass	    "Auto"
	    DataLoggingNameMode	    "SignalName"
	  }
	}
	Block {
	  BlockType		  Constant
	  Name			  "Constant6"
	  SID			  "32700"
	  Position		  [25, 409, 280, 431]
	  ZOrder		  53
	  ShowName		  off
	  Value			  "positionNeuronParams(1:positionNumNeuronsPlus,:)"
	  Port {
	    PortNumber		    1
	    Name		    "Position"
	    RTWStorageClass	    "Auto"
	    DataLoggingNameMode	    "SignalName"
	  }
	}
	Block {
	  BlockType		  Constant
	  Name			  "Constant8"
	  SID			  "32701"
	  Position		  [20, 516, 280, 534]
	  ZOrder		  54
	  ShowName		  off
	  Value			  "goalNeuronParams(1:goalNumNeuronsPlus,:)"
	  Port {
	    PortNumber		    1
	    Name		    "Goal"
	    RTWStorageClass	    "Auto"
	    DataLoggingNameMode	    "SignalName"
	  }
	}
	Block {
	  BlockType		  SubSystem
	  Name			  "EKF"
	  SID			  "3482"
	  Ports			  [3, 2]
	  Position		  [990, 377, 1130, 633]
	  ZOrder		  -17
	  MinAlgLoopOccurrences	  off
	  PropExecContextOutsideSubsystem off
	  RTWSystemCode		  "Auto"
	  FunctionWithSeparateData off
	  Opaque		  off
	  RequestExecContextInheritance	off
	  MaskHideContents	  off
	  System {
	    Name		    "EKF"
	    Location		    [1, 1, 1679, 1144]
	    Open		    off
	    ModelBrowserVisibility  off
	    ModelBrowserWidth	    200
	    ScreenColor		    "white"
	    PaperOrientation	    "landscape"
	    PaperPositionMode	    "auto"
	    PaperType		    "usletter"
	    PaperUnits		    "inches"
	    TiledPaperMargins	    [0.500000, 0.500000, 0.500000, 0.500000]
	    TiledPageScale	    1
	    ShowPageBoundaries	    off
	    ZoomFactor		    "153"
	    Block {
	      BlockType		      Inport
	      Name		      "FiringRates"
	      SID		      "14646"
	      Position		      [750, 223, 780, 237]
	      ZOrder		      -1
	      IconDisplay	      "Port number"
	    }
	    Block {
	      BlockType		      Inport
	      Name		      "Initial Conditions"
	      SID		      "32706"
	      Position		      [215, 423, 245, 437]
	      ZOrder		      2
	      Port		      "2"
	      IconDisplay	      "Port number"
	      Port {
		PortNumber		1
		PropagatedSignals	"initialCond"
		ShowPropagatedSignals	"on"
		RTWStorageClass		"Auto"
		DataLoggingNameMode	"SignalName"
	      }
	    }
	    Block {
	      BlockType		      Inport
	      Name		      "reset"
	      SID		      "34926"
	      Position		      [340, 328, 370, 342]
	      ZOrder		      60
	      Port		      "3"
	      IconDisplay	      "Port number"
	    }
	    Block {
	      BlockType		      BusSelector
	      Name		      "Bus Selector1"
	      SID		      "32725"
	      Ports		      [1, 2]
	      Position		      [1155, 272, 1160, 343]
	      ZOrder		      9
	      ShowName		      off
	      OutputSignals	      "P,x_est"
	      Port {
		PortNumber		1
		Name			"<P>"
		RTWStorageClass		"Auto"
		DataLoggingNameMode	"SignalName"
	      }
	      Port {
		PortNumber		2
		Name			"<x_est>"
		RTWStorageClass		"Auto"
		DataLoggingNameMode	"SignalName"
	      }
	    }
	    Block {
	      BlockType		      Constant
	      Name		      "Enable2"
	      SID		      "35109"
	      Position		      [484, 205, 506, 225]
	      ZOrder		      66
	      BlockRotation	      270
	      BlockMirror	      on
	      NamePlacement	      "alternate"
	      ShowName		      off
	      Value		      "P_0"
	    }
	    Block {
	      BlockType		      SubSystem
	      Name		      "Meas"
	      SID		      "14125"
	      Ports		      [2, 1]
	      Position		      [855, 201, 955, 414]
	      ZOrder		      -27
	      MinAlgLoopOccurrences   off
	      PropExecContextOutsideSubsystem off
	      RTWSystemCode	      "Auto"
	      FunctionWithSeparateData off
	      Opaque		      off
	      RequestExecContextInheritance off
	      MaskHideContents	      off
	      System {
		Name			"Meas"
		Location		[1, 1, 1679, 1009]
		Open			off
		ModelBrowserVisibility	off
		ModelBrowserWidth	200
		ScreenColor		"white"
		PaperOrientation	"landscape"
		PaperPositionMode	"auto"
		PaperType		"usletter"
		PaperUnits		"inches"
		TiledPaperMargins	[0.500000, 0.500000, 0.500000, 0.500000]
		TiledPageScale		1
		ShowPageBoundaries	off
		ZoomFactor		"221"
		Block {
		  BlockType		  Inport
		  Name			  "Measurement"
		  SID			  "14126"
		  Position		  [140, 278, 170, 292]
		  ZOrder		  -1
		  IconDisplay		  "Port number"
		}
		Block {
		  BlockType		  Inport
		  Name			  "Prior"
		  SID			  "32714"
		  Position		  [20, 278, 50, 292]
		  ZOrder		  5
		  Port			  "2"
		  IconDisplay		  "Port number"
		}
		Block {
		  BlockType		  BusCreator
		  Name			  "Bus Creator"
		  SID			  "32716"
		  Ports			  [2, 1]
		  Position		  [665, 226, 670, 264]
		  ZOrder		  8
		  ShowName		  off
		  Inputs		  "2"
		  DisplayOption		  "bar"
		}
		Block {
		  BlockType		  BusSelector
		  Name			  "Bus Selector1"
		  SID			  "32715"
		  Ports			  [1, 2]
		  Position		  [85, 165, 90, 405]
		  ZOrder		  6
		  ShowName		  off
		  OutputSignals		  "P,x_est"
		  Port {
		    PortNumber		    1
		    Name		    "<P>"
		    RTWStorageClass	    "Auto"
		    DataLoggingNameMode	    "SignalName"
		  }
		  Port {
		    PortNumber		    2
		    Name		    "<x_est>"
		    RTWStorageClass	    "Auto"
		    DataLoggingNameMode	    "SignalName"
		  }
		}
		Block {
		  BlockType		  Constant
		  Name			  "Enable"
		  SID			  "14129"
		  Position		  [225, 134, 305, 156]
		  ZOrder		  -4
		  ShowName		  off
		  Value			  "enableNeurons"
		}
		Block {
		  BlockType		  Constant
		  Name			  "Enable1"
		  SID			  "33191"
		  Position		  [420, 354, 500, 376]
		  ZOrder		  9
		  ShowName		  off
		  Value			  "enableNeurons"
		}
		Block {
		  BlockType		  SubSystem
		  Name			  "M"
		  SID			  "14137"
		  Ports			  [3, 2, 1]
		  Position		  [245, 194, 390, 376]
		  ZOrder		  -17
		  MinAlgLoopOccurrences	  off
		  PropExecContextOutsideSubsystem off
		  RTWSystemCode		  "Auto"
		  FunctionWithSeparateData off
		  Opaque		  off
		  RequestExecContextInheritance	off
		  MaskHideContents	  off
		  System {
		    Name		    "M"
		    Location		    [1, 1, 1679, 1009]
		    Open		    off
		    ModelBrowserVisibility  off
		    ModelBrowserWidth	    200
		    ScreenColor		    "white"
		    PaperOrientation	    "landscape"
		    PaperPositionMode	    "auto"
		    PaperType		    "usletter"
		    PaperUnits		    "inches"
		    TiledPaperMargins	    [0.500000, 0.500000, 0.500000, 0.500000]
		    TiledPageScale	    1
		    ShowPageBoundaries	    off
		    ZoomFactor		    "164"
		    Block {
		    BlockType		    Inport
		    Name		    "P_prior"
		    SID			    "14138"
		    Position		    [405, 228, 435, 242]
		    ZOrder		    -1
		    IconDisplay		    "Port number"
		    PortDimensions	    "[length(x_0) length(x_0)]"
		    }
		    Block {
		    BlockType		    Inport
		    Name		    "meas"
		    SID			    "14140"
		    Position		    [405, 263, 435, 277]
		    ZOrder		    -1
		    Port		    "2"
		    IconDisplay		    "Port number"
		    Port {
		    PortNumber		    1
		    Name		    "z"
		    RTWStorageClass	    "Auto"
		    DataLoggingNameMode	    "SignalName"
		    }
		    }
		    Block {
		    BlockType		    Inport
		    Name		    "x_est_prior"
		    SID			    "14144"
		    Position		    [75, 193, 105, 207]
		    ZOrder		    -1
		    Port		    "3"
		    IconDisplay		    "Port number"
		    PortDimensions	    "length(x_0)"
		    }
		    Block {
		    BlockType		    EnablePort
		    Name		    "enable"
		    SID			    "14145"
		    Ports		    []
		    Position		    [425, 30, 445, 50]
		    ZOrder		    -2
		    PropagateVarSize	    "During execution"
		    OutDataTypeStr	    "uint8"
		    }
		    Block {
		    BlockType		    Constant
		    Name		    "Enable5"
		    SID			    "31612"
		    Position		    [180, 476, 310, 494]
		    ZOrder		    63
		    ShowName		    off
		    Value		    "neuronVectorLogicalPlus"
		    }
		    Block {
		    BlockType		    SubSystem
		    Name		    "Ideal"
		    SID			    "43371"
		    Ports		    [1, 3]
		    Position		    [160, 287, 285, 393]
		    ZOrder		    124
		    MinAlgLoopOccurrences   off
		    PropExecContextOutsideSubsystem off
		    RTWSystemCode	    "Auto"
		    FunctionWithSeparateData off
		    Opaque		    off
		    RequestExecContextInheritance off
		    MaskHideContents	    off
		    VariantObject	    "encodingModelIdeal"
		    System {
		    Name		    "Ideal"
		    Location		    [1, 1, 1679, 1009]
		    Open		    off
		    ModelBrowserVisibility  off
		    ModelBrowserWidth	    200
		    ScreenColor		    "white"
		    PaperOrientation	    "landscape"
		    PaperPositionMode	    "auto"
		    PaperType		    "usletter"
		    PaperUnits		    "inches"
		    TiledPaperMargins	    [0.500000, 0.500000, 0.500000, 0.500000]
		    TiledPageScale	    1
		    ShowPageBoundaries	    off
		    ZoomFactor		    "155"
		    Block {
		    BlockType		    Inport
		    Name		    "stateIn"
		    SID			    "43372"
		    Position		    [200, 243, 230, 257]
		    ZOrder		    90
		    IconDisplay		    "Port number"
		    }
		    Block {
		    BlockType		    ComplexToRealImag
		    Name		    "Complex to\nReal-Imag"
		    SID			    "43373"
		    Ports		    [1, 1]
		    Position		    [970, 240, 1000, 270]
		    ZOrder		    -7
		    ShowName		    off
		    Output		    "Real"
		    SampleTime		    "T"
		    }
		    Block {
		    BlockType		    ComplexToRealImag
		    Name		    "Complex to\nReal-Imag1"
		    SID			    "43374"
		    Ports		    [1, 1]
		    Position		    [855, 290, 885, 320]
		    ZOrder		    65
		    ShowName		    off
		    Output		    "Imag"
		    SampleTime		    "T"
		    }
		    Block {
		    BlockType		    Constant
		    Name		    "Enable6"
		    SID			    "43376"
		    Position		    [703, 345, 787, 365]
		    ZOrder		    -4
		    BlockRotation	    270
		    ShowName		    off
		    Value		    "1+(1:numel(x_0))"
		    }
		    Block {
		    BlockType		    Constant
		    Name		    "Enable8"
		    SID			    "43377"
		    Position		    [1090, 346, 1140, 364]
		    ZOrder		    94
		    ShowName		    off
		    Value		    "allQ"
		    }
		    Block {
		    BlockType		    Gain
		    Name		    "Gain"
		    SID			    "43378"
		    Position		    [925, 276, 1045, 334]
		    ZOrder		    -8
		    ShowName		    off
		    Gain		    "1/(numel(x_0).*eps)"
		    ParamDataTypeStr	    "Inherit: Inherit via internal rule"
		    OutDataTypeStr	    "Inherit: Inherit via internal rule"
		    SaturateOnIntegerOverflow off
		    SampleTime		    "T"
		    }
		    Block {
		    BlockType		    SubSystem
		    Name		    "Ideal Encoding Model"
		    SID			    "43379"
		    Ports		    [1, 1]
		    Position		    [430, 212, 550, 288]
		    ZOrder		    -9
		    TreatAsAtomicUnit	    on
		    MinAlgLoopOccurrences   off
		    PropExecContextOutsideSubsystem off
		    RTWSystemCode	    "Auto"
		    FunctionWithSeparateData off
		    Opaque		    off
		    RequestExecContextInheritance off
		    MaskHideContents	    off
		    System {
		    Name		    "Ideal Encoding Model"
		    Location		    [1, 1, 1679, 1009]
		    Open		    off
		    ModelBrowserVisibility  off
		    ModelBrowserWidth	    200
		    ScreenColor		    "white"
		    PaperOrientation	    "landscape"
		    PaperPositionMode	    "auto"
		    PaperType		    "usletter"
		    PaperUnits		    "inches"
		    TiledPaperMargins	    [0.500000, 0.500000, 0.500000, 0.500000]
		    TiledPageScale	    1
		    ShowPageBoundaries	    off
		    ZoomFactor		    "124"
		    Block {
		    BlockType		    Inport
		    Name		    "In1"
		    SID			    "43380"
		    Position		    [120, 423, 150, 437]
		    ZOrder		    -1
		    IconDisplay		    "Port number"
		    Partition		    "on"
		    PartitionDimension	    "2"
		    PartitionWidth	    "1"
		    }
		    Block {
		    BlockType		    BusCreator
		    Name		    "Bus Creator"
		    SID			    "43381"
		    Ports		    [3, 1]
		    Position		    [430, 406, 440, 554]
		    ZOrder		    101
		    ShowName		    off
		    Inputs		    "3"
		    DisplayOption	    "bar"
		    }
		    Block {
		    BlockType		    BusCreator
		    Name		    "Bus Creator2"
		    SID			    "43382"
		    Ports		    [4, 1]
		    Position		    [475, 108, 485, 257]
		    ZOrder		    99
		    ShowName		    off
		    DisplayOption	    "bar"
		    }
		    Block {
		    BlockType		    Constant
		    Name		    "Constant15"
		    SID			    "43383"
		    Position		    [200, 191, 400, 209]
		    ZOrder		    95
		    ShowName		    off
		    Value		    "pvNeuronParams(1:pvNumNeuronsPlus,:)"
		    Port {
		    PortNumber		    1
		    Name		    "PV"
		    RTWStorageClass	    "Auto"
		    DataLoggingNameMode	    "SignalName"
		    }
		    }
		    Block {
		    BlockType		    Constant
		    Name		    "Constant16"
		    SID			    "43384"
		    Position		    [145, 119, 400, 141]
		    ZOrder		    96
		    ShowName		    off
		    Value		    "velocityNeuronParams(1:velocityNumNeuronsPlus,:)"
		    Port {
		    PortNumber		    1
		    Name		    "Velocity"
		    RTWStorageClass	    "Auto"
		    DataLoggingNameMode	    "SignalName"
		    }
		    }
		    Block {
		    BlockType		    Constant
		    Name		    "Constant17"
		    SID			    "43385"
		    Position		    [145, 154, 400, 176]
		    ZOrder		    97
		    ShowName		    off
		    Value		    "positionNeuronParams(1:positionNumNeuronsPlus,:)"
		    Port {
		    PortNumber		    1
		    Name		    "Position"
		    RTWStorageClass	    "Auto"
		    DataLoggingNameMode	    "SignalName"
		    }
		    }
		    Block {
		    BlockType		    Constant
		    Name		    "Constant18"
		    SID			    "43386"
		    Position		    [140, 226, 400, 244]
		    ZOrder		    98
		    ShowName		    off
		    Value		    "goalNeuronParams(1:goalNumNeuronsPlus,:)"
		    Port {
		    PortNumber		    1
		    Name		    "Goal"
		    RTWStorageClass	    "Auto"
		    DataLoggingNameMode	    "SignalName"
		    }
		    }
		    Block {
		    BlockType		    Constant
		    Name		    "Constant9"
		    SID			    "43387"
		    Position		    [695, 367, 895, 383]
		    ZOrder		    83
		    ShowName		    off
		    Value		    "zeros(length(neuronVectorLogicalPlus),1)"
		    }
		    Block {
		    BlockType		    Constant
		    Name		    "Enable10"
		    SID			    "43388"
		    Position		    [453, 630, 1387, 665]
		    ZOrder		    84
		    BlockRotation	    270
		    ShowName		    off
		    Value		    "[(1:maxNumNeurons <= velocityNumNeuronsPlus) (1:maxNumNeurons <= positionNumNeuronsPlus) (1:maxNumNe"
		    "urons <= pvNumNeuronsPlus) (1:maxNumNeurons <= goalNumNeuronsPlus)]"
		    }
		    Block {
		    BlockType		    ForEach
		    Name		    "For Each"
		    SID			    "43389"
		    Ports		    []
		    Position		    [170, 25, 224, 56]
		    ZOrder		    -2
		    DisableCoverage	    on
		    IndexMode		    "One-based"
		    }
		    Block {
		    BlockType		    From
		    Name		    "From1"
		    SID			    "43390"
		    Position		    [655, 489, 735, 511]
		    ZOrder		    103
		    ShowName		    off
		    GotoTag		    "neuronParams"
		    }
		    Block {
		    BlockType		    From
		    Name		    "From2"
		    SID			    "43391"
		    Position		    [655, 449, 735, 471]
		    ZOrder		    104
		    ShowName		    off
		    GotoTag		    "kinematics"
		    }
		    Block {
		    BlockType		    Goto
		    Name		    "Goto1"
		    SID			    "43392"
		    Position		    [480, 472, 580, 488]
		    ZOrder		    102
		    ShowName		    off
		    GotoTag		    "kinematics"
		    }
		    Block {
		    BlockType		    Goto
		    Name		    "Goto2"
		    SID			    "43393"
		    Position		    [550, 177, 650, 193]
		    ZOrder		    100
		    ShowName		    off
		    GotoTag		    "neuronParams"
		    }
		    Block {
		    BlockType		    SubSystem
		    Name		    "Kinematics to Rate"
		    SID			    "43394"
		    Ports		    [2, 2]
		    Position		    [775, 442, 895, 518]
		    ZOrder		    191
		    MinAlgLoopOccurrences   off
		    PropExecContextOutsideSubsystem off
		    RTWSystemCode	    "Auto"
		    FunctionWithSeparateData off
		    Opaque		    off
		    RequestExecContextInheritance off
		    MaskHideContents	    off
		    System {
		    Name		    "Kinematics to Rate"
		    Location		    [1, 1, 1679, 1009]
		    Open		    off
		    ModelBrowserVisibility  off
		    ModelBrowserWidth	    200
		    ScreenColor		    "white"
		    PaperOrientation	    "landscape"
		    PaperPositionMode	    "auto"
		    PaperType		    "usletter"
		    PaperUnits		    "inches"
		    TiledPaperMargins	    [0.500000, 0.500000, 0.500000, 0.500000]
		    TiledPageScale	    1
		    ShowPageBoundaries	    off
		    ZoomFactor		    "153"
		    Block {
		    BlockType		    Inport
		    Name		    "Kinematics"
		    SID			    "43395"
		    Position		    [20, 88, 50, 102]
		    ZOrder		    1
		    IconDisplay		    "Port number"
		    }
		    Block {
		    BlockType		    Inport
		    Name		    "NeuronParams"
		    SID			    "43396"
		    Position		    [170, 248, 200, 262]
		    ZOrder		    2
		    Port		    "2"
		    IconDisplay		    "Port number"
		    }
		    Block {
		    BlockType		    BusSelector
		    Name		    "Bus Selector"
		    SID			    "43397"
		    Ports		    [1, 3]
		    Position		    [90, 43, 95, 147]
		    ZOrder		    8
		    ShowName		    off
		    OutputSignals	    "Position,Velocity,Goal"
		    Port {
		    PortNumber		    1
		    Name		    "<Position>"
		    RTWStorageClass	    "Auto"
		    DataLoggingNameMode	    "SignalName"
		    }
		    Port {
		    PortNumber		    2
		    Name		    "<Velocity>"
		    RTWStorageClass	    "Auto"
		    DataLoggingNameMode	    "SignalName"
		    }
		    Port {
		    PortNumber		    3
		    Name		    "<Goal>"
		    RTWStorageClass	    "Auto"
		    DataLoggingNameMode	    "SignalName"
		    }
		    }
		    Block {
		    BlockType		    BusSelector
		    Name		    "Bus Selector1"
		    SID			    "43398"
		    Ports		    [1, 4]
		    Position		    [280, 45, 285, 460]
		    ZOrder		    9
		    ShowName		    off
		    OutputSignals	    "Velocity,Position,PV,Goal"
		    Port {
		    PortNumber		    1
		    Name		    "<Velocity>"
		    RTWStorageClass	    "Auto"
		    DataLoggingNameMode	    "SignalName"
		    }
		    Port {
		    PortNumber		    2
		    Name		    "<Position>"
		    RTWStorageClass	    "Auto"
		    DataLoggingNameMode	    "SignalName"
		    }
		    Port {
		    PortNumber		    3
		    Name		    "<PV>"
		    RTWStorageClass	    "Auto"
		    DataLoggingNameMode	    "SignalName"
		    }
		    Port {
		    PortNumber		    4
		    Name		    "<Goal>"
		    RTWStorageClass	    "Auto"
		    DataLoggingNameMode	    "SignalName"
		    }
		    }
		    Block {
		    BlockType		    From
		    Name		    "From1"
		    SID			    "43399"
		    Position		    [570, 225, 605, 245]
		    ZOrder		    -9
		    ShowName		    off
		    GotoTag		    "pos"
		    }
		    Block {
		    BlockType		    From
		    Name		    "From3"
		    SID			    "43400"
		    Position		    [570, 120, 605, 140]
		    ZOrder		    -9
		    ShowName		    off
		    GotoTag		    "vel"
		    }
		    Block {
		    BlockType		    From
		    Name		    "From31"
		    SID			    "43401"
		    Position		    [45, 200, 80, 220]
		    ZOrder		    -9
		    ShowName		    off
		    GotoTag		    "pos"
		    }
		    Block {
		    BlockType		    From
		    Name		    "From5"
		    SID			    "43402"
		    Position		    [45, 220, 80, 240]
		    ZOrder		    -9
		    ShowName		    off
		    GotoTag		    "vel"
		    }
		    Block {
		    BlockType		    From
		    Name		    "From7"
		    SID			    "43403"
		    Position		    [565, 435, 600, 455]
		    ZOrder		    -9
		    ShowName		    off
		    GotoTag		    "goal"
		    }
		    Block {
		    BlockType		    From
		    Name		    "From9"
		    SID			    "43404"
		    Position		    [570, 330, 605, 350]
		    ZOrder		    -9
		    ShowName		    off
		    GotoTag		    "pv"
		    }
		    Block {
		    BlockType		    SubSystem
		    Name		    "Goal Tuned Neurons"
		    SID			    "43405"
		    Ports		    [2, 2]
		    Position		    [625, 393, 725, 462]
		    ZOrder		    10
		    TreatAsAtomicUnit	    on
		    MinAlgLoopOccurrences   off
		    PropExecContextOutsideSubsystem off
		    RTWSystemCode	    "Auto"
		    FunctionWithSeparateData off
		    Opaque		    off
		    RequestExecContextInheritance off
		    MaskHideContents	    off
		    System {
		    Name		    "Goal Tuned Neurons"
		    Location		    [1, 1, 1679, 1009]
		    Open		    off
		    ModelBrowserVisibility  off
		    ModelBrowserWidth	    200
		    ScreenColor		    "white"
		    PaperOrientation	    "landscape"
		    PaperPositionMode	    "auto"
		    PaperType		    "usletter"
		    PaperUnits		    "inches"
		    TiledPaperMargins	    [0.500000, 0.500000, 0.500000, 0.500000]
		    TiledPageScale	    1
		    ShowPageBoundaries	    off
		    ZoomFactor		    "97"
		    Block {
		    BlockType		    Inport
		    Name		    "cellparams"
		    SID			    "43406"
		    Position		    [70, 313, 100, 327]
		    ZOrder		    -1
		    IconDisplay		    "Port number"
		    Partition		    "on"
		    PartitionDimension	    "1"
		    PartitionWidth	    "1"
		    }
		    Block {
		    BlockType		    Inport
		    Name		    "goalPos"
		    SID			    "43407"
		    Position		    [760, 153, 790, 167]
		    ZOrder		    -1
		    Port		    "2"
		    IconDisplay		    "Port number"
		    Partition		    "off"
		    }
		    Block {
		    BlockType		    Sum
		    Name		    "Add1"
		    SID			    "43408"
		    Ports		    [2, 1]
		    Position		    [370, 690, 385, 725]
		    ZOrder		    -2
		    ShowName		    off
		    InputSameDT		    off
		    OutDataTypeStr	    "Inherit: Inherit via internal rule"
		    SaturateOnIntegerOverflow off
		    SampleTime		    "T"
		    }
		    Block {
		    BlockType		    Sum
		    Name		    "Add2"
		    SID			    "43409"
		    Ports		    [2, 1]
		    Position		    [365, 300, 380, 335]
		    ZOrder		    61
		    ShowName		    off
		    Inputs		    "+-"
		    InputSameDT		    off
		    OutDataTypeStr	    "Inherit: Inherit via internal rule"
		    SaturateOnIntegerOverflow off
		    SampleTime		    "T"
		    }
		    Block {
		    BlockType		    Sum
		    Name		    "Add3"
		    SID			    "43410"
		    Ports		    [2, 1]
		    Position		    [945, 107, 960, 138]
		    ZOrder		    65
		    ShowName		    off
		    Inputs		    "+-"
		    InputSameDT		    off
		    OutDataTypeStr	    "Inherit: Inherit via internal rule"
		    SaturateOnIntegerOverflow off
		    SampleTime		    "T"
		    }
		    Block {
		    BlockType		    Constant
		    Name		    "Constant1"
		    SID			    "43411"
		    Position		    [215, 664, 350, 686]
		    ZOrder		    -4
		    ShowName		    off
		    Value		    "goalTuningOffsetPostScale"
		    }
		    Block {
		    BlockType		    Constant
		    Name		    "Constant10"
		    SID			    "43412"
		    Position		    [735, 71, 820, 89]
		    ZOrder		    67
		    ShowName		    off
		    Value		    "goalTuningType"
		    }
		    Block {
		    BlockType		    Constant
		    Name		    "Constant11"
		    SID			    "43413"
		    Position		    [435, 431, 520, 449]
		    ZOrder		    75
		    ShowName		    off
		    Value		    "goalTuningType"
		    }
		    Block {
		    BlockType		    Constant
		    Name		    "Constant12"
		    SID			    "43414"
		    Position		    [305, 561, 390, 579]
		    ZOrder		    76
		    ShowName		    off
		    Value		    "goalTuningType"
		    }
		    Block {
		    BlockType		    Constant
		    Name		    "Constant13"
		    SID			    "43415"
		    Position		    [840, 596, 925, 614]
		    ZOrder		    79
		    ShowName		    off
		    Value		    "goalTuningType"
		    }
		    Block {
		    BlockType		    Constant
		    Name		    "Constant14"
		    SID			    "43416"
		    Position		    [875, 676, 895, 694]
		    ZOrder		    78
		    ShowName		    off
		    Value		    "2"
		    }
		    Block {
		    BlockType		    Constant
		    Name		    "Constant15"
		    SID			    "43417"
		    Position		    [875, 636, 895, 654]
		    ZOrder		    80
		    ShowName		    off
		    }
		    Block {
		    BlockType		    Constant
		    Name		    "Constant2"
		    SID			    "43418"
		    Position		    [255, 318, 345, 332]
		    ZOrder		    60
		    ShowName		    off
		    Value		    "trainAvSub1Start"
		    }
		    Block {
		    BlockType		    Constant
		    Name		    "Constant3"
		    SID			    "43419"
		    Position		    [760, 531, 895, 549]
		    ZOrder		    46
		    ShowName		    off
		    Value		    "goalTuningAmplitudeScale"
		    }
		    Block {
		    BlockType		    Constant
		    Name		    "Constant4"
		    SID			    "43420"
		    Position		    [450, 506, 470, 524]
		    ZOrder		    51
		    ShowName		    off
		    Value		    "50"
		    }
		    Block {
		    BlockType		    Constant
		    Name		    "Constant5"
		    SID			    "43421"
		    Position		    [480, 221, 565, 239]
		    ZOrder		    63
		    ShowName		    off
		    Value		    "goalTuningType"
		    }
		    Block {
		    BlockType		    Constant
		    Name		    "Constant7"
		    SID			    "43422"
		    Position		    [350, 621, 370, 639]
		    ZOrder		    53
		    ShowName		    off
		    Value		    "50"
		    }
		    Block {
		    BlockType		    Constant
		    Name		    "Constant8"
		    SID			    "43423"
		    Position		    [200, 728, 290, 752]
		    ZOrder		    -4
		    ShowName		    off
		    Value		    "goalTuningScale"
		    }
		    Block {
		    BlockType		    Constant
		    Name		    "Constant9"
		    SID			    "43424"
		    Position		    [830, 123, 915, 137]
		    ZOrder		    64
		    ShowName		    off
		    Value		    "trainAvSub1Start"
		    }
		    Block {
		    BlockType		    Product
		    Name		    "Divide1"
		    SID			    "43425"
		    Ports		    [2, 1]
		    Position		    [385, 438, 405, 507]
		    ZOrder		    42
		    ShowName		    off
		    Inputs		    "**"
		    InputSameDT		    off
		    OutDataTypeStr	    "Inherit: Inherit via internal rule"
		    RndMeth		    "Floor"
		    SaturateOnIntegerOverflow off
		    SampleTime		    "T"
		    }
		    Block {
		    BlockType		    Product
		    Name		    "Divide2"
		    SID			    "43426"
		    Ports		    [2, 1]
		    Position		    [645, 238, 665, 302]
		    ZOrder		    81
		    ShowName		    off
		    Inputs		    "**"
		    InputSameDT		    off
		    OutDataTypeStr	    "Inherit: Inherit via internal rule"
		    RndMeth		    "Floor"
		    SaturateOnIntegerOverflow off
		    SampleTime		    "T"
		    }
		    Block {
		    BlockType		    Product
		    Name		    "Divide3"
		    SID			    "43427"
		    Ports		    [2, 1]
		    Position		    [735, 278, 755, 342]
		    ZOrder		    82
		    ShowName		    off
		    Inputs		    "**"
		    InputSameDT		    off
		    OutDataTypeStr	    "Inherit: Inherit via internal rule"
		    RndMeth		    "Floor"
		    SaturateOnIntegerOverflow off
		    SampleTime		    "T"
		    }
		    Block {
		    BlockType		    ForEach
		    Name		    "For Each"
		    SID			    "43428"
		    Ports		    []
		    Position		    [35, 245, 89, 276]
		    ZOrder		    -2
		    DisableCoverage	    on
		    IndexMode		    "One-based"
		    }
		    Block {
		    BlockType		    Gain
		    Name		    "Gain1"
		    SID			    "43429"
		    Position		    [325, 440, 355, 470]
		    ZOrder		    43
		    ShowName		    off
		    Gain		    ".01"
		    ParamDataTypeStr	    "Inherit: Inherit via internal rule"
		    OutDataTypeStr	    "Inherit: Inherit via internal rule"
		    SaturateOnIntegerOverflow off
		    SampleTime		    "T"
		    }
		    Block {
		    BlockType		    MultiPortSwitch
		    Name		    "Multiport Switch"
		    SID			    "43430"
		    Ports		    [5, 1]
		    Position		    [545, 431, 580, 549]
		    ZOrder		    50
		    ShowName		    off
		    Inputs		    "4"
		    InputSameDT		    off
		    SaturateOnIntegerOverflow off
		    }
		    Block {
		    BlockType		    MultiPortSwitch
		    Name		    "Multiport Switch1"
		    SID			    "43431"
		    Ports		    [5, 1]
		    Position		    [445, 565, 480, 655]
		    ZOrder		    52
		    ShowName		    off
		    Inputs		    "4"
		    InputSameDT		    off
		    SaturateOnIntegerOverflow off
		    }
		    Block {
		    BlockType		    MultiPortSwitch
		    Name		    "Multiport Switch2"
		    SID			    "43432"
		    Ports		    [5, 1]
		    Position		    [840, 214, 880, 406]
		    ZOrder		    62
		    ShowName		    off
		    Inputs		    "4"
		    InputSameDT		    off
		    SaturateOnIntegerOverflow off
		    SampleTime		    "T"
		    }
		    Block {
		    BlockType		    MultiPortSwitch
		    Name		    "Multiport Switch3"
		    SID			    "43433"
		    Ports		    [5, 1]
		    Position		    [1000, 64, 1030, 176]
		    ZOrder		    66
		    ShowName		    off
		    Inputs		    "4"
		    InputSameDT		    off
		    SaturateOnIntegerOverflow off
		    SampleTime		    "T"
		    }
		    Block {
		    BlockType		    MultiPortSwitch
		    Name		    "Multiport Switch4"
		    SID			    "43434"
		    Ports		    [5, 1]
		    Position		    [970, 600, 1005, 690]
		    ZOrder		    77
		    ShowName		    off
		    Inputs		    "4"
		    InputSameDT		    off
		    SaturateOnIntegerOverflow off
		    }
		    Block {
		    BlockType		    SubSystem
		    Name		    "Normalize"
		    SID			    "43435"
		    Ports		    [1, 1]
		    Position		    [415, 261, 565, 279]
		    ZOrder		    73
		    TreatAsAtomicUnit	    on
		    MinAlgLoopOccurrences   off
		    PropExecContextOutsideSubsystem off
		    RTWSystemCode	    "Auto"
		    FunctionWithSeparateData off
		    Opaque		    off
		    RequestExecContextInheritance off
		    MaskHideContents	    off
		    System {
		    Name		    "Normalize"
		    Location		    [1, 1, 1679, 1009]
		    Open		    off
		    ModelBrowserVisibility  off
		    ModelBrowserWidth	    200
		    ScreenColor		    "white"
		    PaperOrientation	    "landscape"
		    PaperPositionMode	    "auto"
		    PaperType		    "usletter"
		    PaperUnits		    "inches"
		    TiledPaperMargins	    [0.500000, 0.500000, 0.500000, 0.500000]
		    TiledPageScale	    1
		    ShowPageBoundaries	    off
		    ZoomFactor		    "109"
		    Block {
		    BlockType		    Inport
		    Name		    "3D Vector"
		    SID			    "43436"
		    Position		    [285, 162, 330, 178]
		    ZOrder		    73
		    NamePlacement	    "alternate"
		    IconDisplay		    "Port number"
		    }
		    Block {
		    BlockType		    Product
		    Name		    "Divide"
		    SID			    "43437"
		    Ports		    [2, 1]
		    Position		    [600, 154, 630, 221]
		    ZOrder		    72
		    ShowName		    off
		    Inputs		    "*/"
		    InputSameDT		    off
		    OutDataTypeStr	    "Inherit: Inherit via internal rule"
		    RndMeth		    "Floor"
		    SaturateOnIntegerOverflow off
		    }
		    Block {
		    BlockType		    Math
		    Name		    "Math Function"
		    SID			    "43438"
		    Ports		    [1, 1]
		    Position		    [435, 190, 465, 220]
		    ZOrder		    70
		    ShowName		    off
		    Operator		    "magnitude^2"
		    }
		    Block {
		    BlockType		    Sqrt
		    Name		    "Sqrt"
		    SID			    "43439"
		    Position		    [535, 190, 565, 220]
		    ZOrder		    71
		    ShowName		    off
		    }
		    Block {
		    BlockType		    Sum
		    Name		    "Sum of Elements"
		    SID			    "43440"
[truncated: 8,132,292 more chars]
