# Supplementary material for: Velocity neurons improve performance more than goal or position neurons do in a simulated closed-loop BCI arm-reaching task
Source: Front Comput Neurosci. 2015 Jul 14;9:84. doi: 10.3389/fncom.2015.00084 (PMC4500927; doi:10.3389/fncom.2015.00084)
Supplement: Supplementary file 2 [file SampleCode.ZIP › BCISim/BCISim_ConvertInputStructs.m]

function BCISimInputStruct = BCISim_ConvertInputStructs(inputDataStructSingle,spikeTBinInfoSingle,neuronParams);

BCISimInputStruct = inputDataStructSingle.params;

%remove entries not relevant for BCISim paper
BCISimInputStruct = rmfield(BCISimInputStruct,'itersPerBin');
BCISimInputStruct = rmfield(BCISimInputStruct,'goalNoiseIndOnce');
BCISimInputStruct = rmfield(BCISimInputStruct,'goalNoiseIndCont');
BCISimInputStruct = rmfield(BCISimInputStruct,'posNoise');
BCISimInputStruct = rmfield(BCISimInputStruct,'velNoise');
BCISimInputStruct = rmfield(BCISimInputStruct,'shuntCommand');
BCISimInputStruct = rmfield(BCISimInputStruct,'filterOrder');
BCISimInputStruct = rmfield(BCISimInputStruct,'useAutoCorrect');
BCISimInputStruct = rmfield(BCISimInputStruct,'repetition');
BCISimInputStruct = rmfield(BCISimInputStruct,'encodingModel');
BCISimInputStruct = rmfield(BCISimInputStruct,'simpleControlDelays');
BCISimInputStruct = rmfield(BCISimInputStruct,'Q');
BCISimInputStruct.mapminmax.durXmin = BCISimInputStruct.durXmin;
BCISimInputStruct.mapminmax.durXmax = BCISimInputStruct.durXmax;
BCISimInputStruct.mapminmax.durYmin = BCISimInputStruct.durYmin;
BCISimInputStruct.mapminmax.durYmax = BCISimInputStruct.durYmax;
BCISimInputStruct.mapminmax.corXmin = BCISimInputStruct.corXmin;
BCISimInputStruct.mapminmax.corXmax = BCISimInputStruct.corXmax;
BCISimInputStruct.mapminmax.corYmin = BCISimInputStruct.corYmin;
BCISimInputStruct.mapminmax.corYmax = BCISimInputStruct.corYmax;
BCISimInputStruct = rmfield(BCISimInputStruct,'durXmin');
BCISimInputStruct = rmfield(BCISimInputStruct,'durXmax');
BCISimInputStruct = rmfield(BCISimInputStruct,'durYmin');
BCISimInputStruct = rmfield(BCISimInputStruct,'durYmax');
BCISimInputStruct = rmfield(BCISimInputStruct,'corXmin');
BCISimInputStruct = rmfield(BCISimInputStruct,'corXmax');
BCISimInputStruct = rmfield(BCISimInputStruct,'corYmin');
BCISimInputStruct = rmfield(BCISimInputStruct,'corYmax');

%add entries from spikeTBinInfoSingle
BCISimInputStruct.Apvag = spikeTBinInfoSingle.timeUpdate.Apvag;
BCISimInputStruct.Wpvag = spikeTBinInfoSingle.timeUpdate.Wpvag;
BCISimInputStruct.bounds = spikeTBinInfoSingle.bounds;
BCISimInputStruct.trainAvSub1EP = spikeTBinInfoSingle.trainAvSub1EP;
BCISimInputStruct.trainAvSub1Start = spikeTBinInfoSingle.trainAvSub1Start;
BCISimInputStruct.QSigmoidIdeal = spikeTBinInfoSingle.all.QSigmoidIdeal;

%add entries from neuronParams
neuronParams.velocity = neuronParams.velocity{BCISimInputStruct.neuronSet};
neuronParams.position = neuronParams.position{BCISimInputStruct.neuronSet};
neuronParams.pv       = neuronParams.pv{BCISimInputStruct.neuronSet};
neuronParams.goal     = neuronParams.goal{BCISimInputStruct.neuronSet};
BCISimInputStruct.neuronParams = neuronParams;

end
