# Supplementary material for: Velocity neurons improve performance more than goal or position neurons do in a simulated closed-loop BCI arm-reaching task
Source: Front Comput Neurosci. 2015 Jul 14;9:84. doi: 10.3389/fncom.2015.00084 (PMC4500927; doi:10.3389/fncom.2015.00084)
Supplement: Supplementary file 2 [file SampleCode.ZIP › BCISim/convertPVPV.m]

function [ posNeurons,velNeurons,pvNeurons ] = convertPVPV( nonGTotalNeurons )
%Creates a set of non-goal neurons distributed according to 
%Wang et al 2007, DOI: 10.1152/jn.01180.2006, ignoring the neurons that were
%neither tuned for position nor velocity.

posNeurons = (82  / (82+230+313)) * nonGTotalNeurons;
% pvNeurons  = (230 / (82+230+313)) * nonGTotalNeurons;
velNeurons = (313 / (82+230+313)) * nonGTotalNeurons;

posNeurons = round(posNeurons);
velNeurons = round(velNeurons);
pvNeurons = nonGTotalNeurons - posNeurons - velNeurons;

end
