# Supplementary material for: Velocity neurons improve performance more than goal or position neurons do in a simulated closed-loop BCI arm-reaching task
Source: Front Comput Neurosci. 2015 Jul 14;9:84. doi: 10.3389/fncom.2015.00084 (PMC4500927; doi:10.3389/fncom.2015.00084)
Supplement: Supplementary file 2 [file SampleCode.ZIP › BCISim/findOptimalTargetSize.m]

function [optimalTargetSize,hitIndex,windowWidthTime,temp2] = findOptimalTargetSize(distanceToTarget,dwellTime,T)

distanceToTarget(end+1) = distanceToTarget(end);

windowWidth = ceil(dwellTime/T);
windowWidthTime = windowWidth.*T;

temp2 = imdilate(distanceToTarget.',ones(1,windowWidth),'full');

temp2(1:(windowWidth-1)) = [];
temp2((end-(windowWidth-2)):end) = [];

[optimalTargetSize,hitIndex] = min(temp2);
hitIndex = hitIndex + 0;
end
