# Supplementary material for: Velocity neurons improve performance more than goal or position neurons do in a simulated closed-loop BCI arm-reaching task
Source: Front Comput Neurosci. 2015 Jul 14;9:84. doi: 10.3389/fncom.2015.00084 (PMC4500927; doi:10.3389/fncom.2015.00084)
Supplement: Supplementary file 2 [file SampleCode.ZIP › BCISim/minJerkConstrained.m]

function [fit,p,tangential] = minJerkConstrained(p,timeVector,posVel,shouldPlot)

    %original positions, x, y, z, and tangential
    o = [0 0 0 0]';
    do = [0 0 0 0]';
    ddo = [0 0 0 0]';
    
    %final positions, x, y, z, and tangential
    f = [p(1) p(2) p(3) norm(p(1:3))]';
    df = [0 0 0 0]';
    ddf = [0 0 0 0]';
    
    startTime = p(4);
    t0 = startTime;

    endT = p(5) + startTime;
    tf = endT;


    fit = zeros(3,size(timeVector,2));
    minJerkIndices = find(timeVector >= startTime & timeVector <= endT);
    t = timeVector(minJerkIndices);
    
    if(numel(minJerkIndices)==0)
        disp('something weird happened...');
        keyboard
        return
    end
    
    if(posVel == 0)
        %position
        fit(1,minJerkIndices) = (1/(2*(startTime - endT)^5)) * (-2*f(1)*(t - startTime).^3 ...
            .*(6*t.^2 + startTime^2 + 3*t*(startTime - 5*endT) - 5*startTime*endT + 10*endT^2) ...
            +(t - endT).*(2*o(1)*(t - endT).^2 .* (6*t.^2 + 10*startTime^2 - 5*startTime*endT + endT^2 + 3*t*(-5*startTime + endT)) ...
            -(t - startTime).*(startTime - endT).*(2.*df(1).*(t - startTime).^2 .*(3.*t + startTime - 4*endT) ...
            +(t - endT).*(2*do(1).*(t - endT).*(3.*t - 4*startTime + endT) ...
            +(t - startTime).*(startTime - endT).*(ddf(1).*(t - startTime) + ddo(1).*(-t + endT))))));
        fit(1,1:minJerkIndices(1)) = o(1);
%         fit(1,minJerkIndices(end):end) = f(1);
        fit(1,minJerkIndices(end)+1:end) = fit(1,minJerkIndices(end));
        
        fit(2,minJerkIndices) = (1/(2*(startTime - endT)^5)) * (-2*f(2)*(t - startTime).^3 ...
            .*(6*t.^2 + startTime^2 + 3*t*(startTime - 5*endT) - 5*startTime*endT + 10*endT^2) ...
            +(t - endT).*(2*o(2)*(t - endT).^2 .* (6*t.^2 + 10*startTime^2 - 5*startTime*endT + endT^2 + 3*t*(-5*startTime + endT)) ...
            -(t - startTime).*(startTime - endT).*(2.*df(2).*(t - startTime).^2 .*(3.*t + startTime - 4*endT) ...
            +(t - endT).*(2*do(2).*(t - endT).*(3.*t - 4*startTime + endT) ...
            +(t - startTime).*(startTime - endT).*(ddf(2).*(t - startTime) + ddo(2).*(-t + endT))))));
        fit(2,1:minJerkIndices(1)) = o(2);
%         fit(2,minJerkIndices(end):end) = f(2);
        fit(2,minJerkIndices(end)+1:end) = fit(2,minJerkIndices(end));
        
        fit(3,minJerkIndices) = (1/(2*(startTime - endT)^5)) * (-2*f(3)*(t - startTime).^3 ...
            .*(6*t.^2 + startTime^2 + 3*t*(startTime - 5*endT) - 5*startTime*endT + 10*endT^2) ...
            +(t - endT).*(2*o(3)*(t - endT).^2 .* (6*t.^2 + 10*startTime^2 - 5*startTime*endT + endT^2 + 3*t*(-5*startTime + endT)) ...
            -(t - startTime).*(startTime - endT).*(2.*df(3).*(t - startTime).^2 .*(3.*t + startTime - 4*endT) ...
            +(t - endT).*(2*do(3).*(t - endT).*(3.*t - 4*startTime + endT) ...
            +(t - startTime).*(startTime - endT).*(ddf(3).*(t - startTime) + ddo(3).*(-t + endT))))));
        fit(3,1:minJerkIndices(1)) = o(3);
%         fit(3,minJerkIndices(end):end) = f(3);
        fit(3,minJerkIndices(end)+1:end) = fit(3,minJerkIndices(end));
        
        if(nargout == 3)
            tangential = 0;
            error('tangential position output has not yet been implemented!');
        end
        
    elseif(posVel == 1)
        %velocity

        fit(1,minJerkIndices) = -(1/(2*(t0 - tf)^5))*(60.*f(1)*(t - t0).^2 .* (t - tf).^2 - 60*o(1)*(t - t0).^2.*(t - tf).^2 ...
         +(t0 - tf)*(2.*df(1).*(t - t0).^2.*(15*t.^2 - t0.^2 + 4*t0*tf + 12*tf.^2 - 2*t*(t0 + 14*tf)) ...
         -(t  - tf).*(-(t - t0).*(ddf(1).*(t - t0).*(5*t - 2*t0 - 3*tf) - ddo(1).*(5*t - 3*t0 - 2*tf).*(t - tf))*(t0 - tf) ...
         -2*do(1).*(t - tf).*(15*t.^2 + 12*t0.^2 + 4*t0*tf - tf.^2 - 2*t*(14*t0 + tf)))));
     
        fit(2,minJerkIndices) = -(1/(2*(t0 - tf)^5))*(60.*f(2)*(t - t0).^2 .* (t - tf).^2 - 60*o(2)*(t - t0).^2.*(t - tf).^2 ...
         +(t0 - tf)*(2.*df(2).*(t - t0).^2.*(15*t.^2 - t0.^2 + 4*t0*tf + 12*tf.^2 - 2*t*(t0 + 14*tf)) ...
         -(t  - tf).*(-(t - t0).*(ddf(2).*(t - t0).*(5*t - 2*t0 - 3*tf) - ddo(2).*(5*t - 3*t0 - 2*tf).*(t - tf))*(t0 - tf) ...
         -2*do(2).*(t - tf).*(15*t.^2 + 12*t0.^2 + 4*t0*tf - tf.^2 - 2*t*(14*t0 + tf)))));

        fit(3,minJerkIndices) = -(1/(2*(t0 - tf)^5))*(60.*f(3)*(t - t0).^2 .* (t - tf).^2 - 60*o(3)*(t - t0).^2.*(t - tf).^2 ...
         +(t0 - tf)*(2.*df(3).*(t - t0).^2.*(15*t.^2 - t0.^2 + 4*t0*tf + 12*tf.^2 - 2*t*(t0 + 14*tf)) ...
         -(t  - tf).*(-(t - t0).*(ddf(3).*(t - t0).*(5*t - 2*t0 - 3*tf) - ddo(3).*(5*t - 3*t0 - 2*tf).*(t - tf))*(t0 - tf) ...
         -2*do(3).*(t - tf).*(15*t.^2 + 12*t0.^2 + 4*t0*tf - tf.^2 - 2*t*(14*t0 + tf)))));
     
        fit(1,1:minJerkIndices(1)-1) = 0;
        fit(1,minJerkIndices(end)+1:end) = 0;

        fit(2,1:minJerkIndices(1)-1) = 0;
        fit(2,minJerkIndices(end)+1:end) = 0;
        
        fit(3,1:minJerkIndices(1)-1) = 0;
        fit(3,minJerkIndices(end)+1:end) = 0;

        if(nargout == 3)
            tangential = zeros(1,size(timeVector,2));
            
            tangential(minJerkIndices) = -(1/(2*(t0 - tf)^5))*(60.*f(4)*(t - t0).^2 .* (t - tf).^2 - 60*o(4)*(t - t0).^2.*(t - tf).^2 ...
             +(t0 - tf)*(2.*df(4).*(t - t0).^2.*(15*t.^2 - t0.^2 + 4*t0*tf + 12*tf.^2 - 2*t*(t0 + 14*tf)) ...
             -(t  - tf).*(-(t - t0).*(ddf(4).*(t - t0).*(5*t - 2*t0 - 3*tf) - ddo(4).*(5*t - 3*t0 - 2*tf).*(t - tf))*(t0 - tf) ...
             -2*do(4).*(t - tf).*(15*t.^2 + 12*t0.^2 + 4*t0*tf - tf.^2 - 2*t*(14*t0 + tf)))));
            tangential(1:minJerkIndices(1)-1) = 0;
            tangential(minJerkIndices(end)+1:end) = 0;
        end

    elseif(posVel == 2)
        %acceleration
        
        fit(1,minJerkIndices) = (1/((t0 - tf).^5)) ...
         .*(-60.*f(1).*(t - t0).*(t - tf).*(2.*t - t0 - tf) + 60.*o(1).*(t - t0).*(t - tf).*(2.*t - t0 - tf) ...
         +(t0 - tf).*(-12.*do(1).*(t - t0).*(5.*t - 2.*t0 - 3.*tf).*(t - tf) - 12.*df(1).*(t - t0).*(5.*t - 3.*t0  - 2.*tf).*(t - tf) ...
         +(t0 - tf).*(ddo(1).*(t - tf).*(10.*t.^2 + 3.*t0.^2 + 6.*t0.*tf + tf.^2 - 4.*t.*(3.*t0 + 2.*tf)) ...
         -ddf(1).*(t - t0).*(10.*t.^2 + t0.^2 + 6.*t0.*tf + 3.*tf.^2 - 4.*t.*(2.*t0 + 3.*tf)))));

        fit(2,minJerkIndices) = (1/((t0 - tf).^5)) ...
         .*(-60.*f(2).*(t - t0).*(t - tf).*(2.*t - t0 - tf) + 60.*o(2).*(t - t0).*(t - tf).*(2.*t - t0 - tf) ...
         +(t0 - tf).*(-12.*do(2).*(t - t0).*(5.*t - 2.*t0 - 3.*tf).*(t - tf) - 12.*df(2).*(t - t0).*(5.*t - 3.*t0  - 2.*tf).*(t - tf) ...
         +(t0 - tf).*(ddo(2).*(t - tf).*(10.*t.^2 + 3.*t0.^2 + 6.*t0.*tf + tf.^2 - 4.*t.*(3.*t0 + 2.*tf)) ...
         -ddf(2).*(t - t0).*(10.*t.^2 + t0.^2 + 6.*t0.*tf + 3.*tf.^2 - 4.*t.*(2.*t0 + 3.*tf)))));
     
        fit(3,minJerkIndices) = (1/((t0 - tf).^5)) ...
         .*(-60.*f(3).*(t - t0).*(t - tf).*(2.*t - t0 - tf) + 60.*o(3).*(t - t0).*(t - tf).*(2.*t - t0 - tf) ...
         +(t0 - tf).*(-12.*do(3).*(t - t0).*(5.*t - 2.*t0 - 3.*tf).*(t - tf) - 12.*df(3).*(t - t0).*(5.*t - 3.*t0  - 2.*tf).*(t - tf) ...
         +(t0 - tf).*(ddo(3).*(t - tf).*(10.*t.^2 + 3.*t0.^2 + 6.*t0.*tf + tf.^2 - 4.*t.*(3.*t0 + 2.*tf)) ...
         -ddf(3).*(t - t0).*(10.*t.^2 + t0.^2 + 6.*t0.*tf + 3.*tf.^2 - 4.*t.*(2.*t0 + 3.*tf)))));
     
        fit(1,1:minJerkIndices(1)-1) = 0;
        fit(1,minJerkIndices(end)+1:end) = 0;

        fit(2,1:minJerkIndices(1)-1) = 0;
        fit(2,minJerkIndices(end)+1:end) = 0;
        
        fit(3,1:minJerkIndices(1)-1) = 0;
        fit(3,minJerkIndices(end)+1:end) = 0;

        if(nargout == 3)
            tangential = 0;
            error('tangential acceleration output has not yet been implemented!');
        end
        
    elseif(posVel == 3)
        %jerk
        fit(1,minJerkIndices) = -(1/((t0 - tf).^5)) .* ...
         3.*(20.*f(1).*(6.*t.^2 + t0.^2 + 4.*t0.*tf + tf.^2 - 6.*t.*(t0 + tf)) - ...
         20.*o(1).*(6.*t.^2 + t0.^2 + 4.*t0.*tf + tf.^2 - 6.*t.*(t0 + tf)) + (t0 - tf) .* ...
         (4.*df(1).*(15.*t.^2 + 3.*t0.^2 + 10.*t0.*tf + 2.*tf.^2 - 2.*t.*(8.*t0 + 7.*tf)) + ...
         4.*do(1).*(15.*t.^2 + 2.*t0.^2 + 10.*t0.*tf + 3.*tf.^2 - 2.*t.*(7.*t0 + 8.*tf)) + (t0 - tf) .* ...
         (ddf(1).*(10.*t.^2 - 12.*t.*t0 + 3.*t0.^2 - 8.*t.*tf + 6.*t0.*tf + tf.^2) - ...
         ddo(1).*(10.*t.^2 - 8.*t.*t0 + t0.^2 - 12.*t.*tf + 6.*t0.*tf + 3.*tf.^2))));
        
        fit(1,minJerkIndices) = -(1/((t0 - tf).^5)) .* ...
         3.*(20.*f(2).*(6.*t.^2 + t0.^2 + 4.*t0.*tf + tf.^2 - 6.*t.*(t0 + tf)) - ...
         20.*o(2).*(6.*t.^2 + t0.^2 + 4.*t0.*tf + tf.^2 - 6.*t.*(t0 + tf)) + (t0 - tf) .* ...
         (4.*df(2).*(15.*t.^2 + 3.*t0.^2 + 10.*t0.*tf + 2.*tf.^2 - 2.*t.*(8.*t0 + 7.*tf)) + ...
         4.*do(2).*(15.*t.^2 + 2.*t0.^2 + 10.*t0.*tf + 3.*tf.^2 - 2.*t.*(7.*t0 + 8.*tf)) + (t0 - tf) .* ...
         (ddf(2).*(10.*t.^2 - 12.*t.*t0 + 3.*t0.^2 - 8.*t.*tf + 6.*t0.*tf + tf.^2) - ...
         ddo(2).*(10.*t.^2 - 8.*t.*t0 + t0.^2 - 12.*t.*tf + 6.*t0.*tf + 3.*tf.^2))));
     
        fit(1,minJerkIndices) = -(1/((t0 - tf).^5)) .* ...
         3.*(20.*f(3).*(6.*t.^2 + t0.^2 + 4.*t0.*tf + tf.^2 - 6.*t.*(t0 + tf)) - ...
         20.*o(3).*(6.*t.^2 + t0.^2 + 4.*t0.*tf + tf.^2 - 6.*t.*(t0 + tf)) + (t0 - tf) .* ...
         (4.*df(3).*(15.*t.^2 + 3.*t0.^2 + 10.*t0.*tf + 2.*tf.^2 - 2.*t.*(8.*t0 + 7.*tf)) + ...
         4.*do(3).*(15.*t.^2 + 2.*t0.^2 + 10.*t0.*tf + 3.*tf.^2 - 2.*t.*(7.*t0 + 8.*tf)) + (t0 - tf) .* ...
         (ddf(3).*(10.*t.^2 - 12.*t.*t0 + 3.*t0.^2 - 8.*t.*tf + 6.*t0.*tf + tf.^2) - ...
         ddo(3).*(10.*t.^2 - 8.*t.*t0 + t0.^2 - 12.*t.*tf + 6.*t0.*tf + 3.*tf.^2))));
        
        fit(1,1:minJerkIndices(1)-1) = 0;
        fit(1,minJerkIndices(end)+1:end) = 0;

        fit(2,1:minJerkIndices(1)-1) = 0;
        fit(2,minJerkIndices(end)+1:end) = 0;
        
        fit(3,1:minJerkIndices(1)-1) = 0;
        fit(3,minJerkIndices(end)+1:end) = 0;
        
        if(nargout == 3)
            tangential = 0;
            error('tangential jerk output has not yet been implemented!');
        end
    end

    if(shouldPlot)
        tempHoldState = ishold;
        hold on
        plot(timeVector,fit(1,:),'-','LineWidth',2,'Color',[1.0 0.5 1.0]);
        plot(timeVector,fit(2,:),'-','LineWidth',2,'Color',[0.5 1.0 0.0]);
        plot(timeVector,fit(3,:),'-','LineWidth',2,'Color',[0.5 1.0 1.0]);
        if(tempHoldState)
            hold on
        else
            hold off
        end 
    end
    
end

% position = (1/(2*(t0 - tf)^5)) * (-2*f*(t - t0)^3 ...
%      *(6*t^2 + t0^2 + 3*t*(t0 - 5*tf) - 5*t0*tf + 10*tf^2) ...
%      +(t - tf)*(2*o*(t - tf)^2 * (6*t^2 + 10*t0^2 - 5*t0*tf + tf^2 + 3*t*(-5*t0 + tf)) ...
%      -(t - t0)*(t0 - tf)*(2*df*(t - t0)^2 *(3*t + t0 - 4*tf) ...
%      +(t - tf)*(2*do*(t - tf)*(3*t - 4*t0 + tf) ...
%      +(t - t0)*(t0 - tf)*(ddf*(t - t0) + ddo*(-t + tf))))));
% velocity = -(1/(2*(t0 - tf)^5))*(60*f*(t - t0)^2 * (t - tf)^2 - 60*o*(t - t0)^2*(t - tf)^2 ...
%      +(t0 - tf)*(2*df*(t - t0)^2*(15*t^2 - t0^2 + 4*t0*tf + 12*tf^2 - 2*t*(t0 + 14*tf)) ...
%      -(t  - tf)*(-(t - t0)*(ddf*(t - t0)*(5*t - 2*t0 - 3*tf) - ddo*(5*t - 3*t0 - 2*tf)*(t - tf))*(t0 - tf) ...
%      -2*do*(t - tf)*(15*t^2 + 12*t0^2 + 4*t0*tf - tf^2 - 2*t*(14*t0 + tf)))));
% accelleration = (1/((t0 - tf)^5)) ...
%      *(-60*f*(t - t0)*(t - tf)*(2*t - t0 - tf) + 60*o*(t - t0)*(t - tf)*(2*t - t0 - tf) ...
%      +(t0 - tf)*(-12*do*(t - t0)*(5*t - 2*t0 - 3*tf)*(t - tf) - 12*df*(t - t0)*(5*t - 3*t0  - 2*tf)*(t - tf) ...
%      +(t0 - tf)*(ddo*(t - tf)*(10*t^2 + 3*t0^2 + 6*t0*tf + tf^2 - 4*t*(3*t0 + 2*tf)) ...
%      -ddf*(t - t0)*(10*t^2 + t0^2 + 6*t0*tf + 3*tf^2 - 4*t*(2*t0 + 3*tf)))));
% jerk = -(1/((t0 - tf)^5)) * ...
%  3*(20*f*(6*t^2 + t0^2 + 4*t0*tf + tf^2 - 6*t*(t0 + tf)) - ...
%     20*o*(6*t^2 + t0^2 + 4*t0*tf + tf^2 - 6*t*(t0 + tf)) + (t0 - tf) * ...
%     (4*df*(15*t^2 + 3*t0^2 + 10*t0*tf + 2*tf^2 - 2*t*(8*t0 + 7*tf)) + ...
%        4*do*(15*t^2 + 2*t0^2 + 10*t0*tf + 3*tf^2 - 2*t*(7*t0 + 8*tf)) + (t0 - tf) * ...
%        (ddf*(10*t^2 - 12*t*t0 + 3*t0^2 - 8*t*tf + 6*t0*tf + tf^2) - ...
%           ddo*(10*t^2 - 8*t*t0 + t0^2 - 12*t*tf + 6*t0*tf + 3*tf^2))));
